# Supplementary material for: 3,4-Dihy­droxy­benzoic acid pyridine monosolvate
Source: Acta Crystallogr Sect E Struct Rep Online. 2010 Nov 20;66(Pt 12):o3225. doi: 10.1107/S1600536810047082 (PMC3011498; doi:10.1107/S1600536810047082)
Supplement: Supplementary file 2 [file e-66-o3225-Isup2.hkl]

# 
# h,k,l, Fc-squared, Fo-squared, sigma(Fo-squared) and status flag 
# 
data_I
_shelx_title ' S in P2(1)/c' 
_shelx_refln_list_code          4 
_shelx_F_calc_maximum      182.45 
_exptl_crystal_F_000       488.00 
_reflns_d_resolution_high  0.8348 
 
loop_ 
 _symmetry_equiv_pos_as_xyz 
 'x, y, z' 
 '-x, y+1/2, -z+1/2' 
 '-x, -y, -z' 
 'x, -y-1/2, z-1/2' 
 
_cell_length_a    11.9907 
_cell_length_b     9.1400 
_cell_length_c    10.3541 
_cell_angle_alpha  90.000 
_cell_angle_beta  108.042 
_cell_angle_gamma  90.000 
 
_shelx_F_squared_multiplier     1.000 
 
loop_ 
 _refln_index_h 
 _refln_index_k 
 _refln_index_l 
 _refln_F_squared_calc 
 _refln_F_squared_meas 
 _refln_F_squared_sigma 
 _refln_observed_status 
   1   0   0      346.50      310.59      6.98 o 
   2   0   0      643.62      606.14     12.93 o 
   3   0   0     1897.27     1741.40     24.98 o 
   4   0   0      719.63      748.20     12.47 o 
   5   0   0      615.09      628.24     15.48 o 
   6   0   0      813.95      758.34     13.80 o 
   7   0   0       27.94       28.55      2.53 o 
   8   0   0       12.72       10.88      2.01 o 
   9   0   0      397.64      376.23      9.78 o 
  10   0   0      172.26      180.13     10.73 o 
  11   0   0        4.99       10.29      3.81 o 
  12   0   0      391.46      417.19     18.94 o 
  13   0   0       64.57       70.77      9.03 o 
   1   1   0       98.97      109.56      2.31 o 
   2   1   0       70.23       53.20      1.46 o 
   3   1   0      141.76      186.29      3.41 o 
   4   1   0     2150.45     2099.45     21.53 o 
   5   1   0      824.88      796.16      9.75 o 
   6   1   0      197.02      200.36      4.01 o 
   7   1   0      467.89      469.64      7.26 o 
   8   1   0      320.89      320.29      8.36 o 
   9   1   0      473.87      483.55      9.78 o 
  10   1   0      401.40      413.06     12.01 o 
  11   1   0      280.11      294.65     10.43 o 
  12   1   0       66.77       81.09      6.32 o 
  13   1   0       40.06       40.70      5.16 o 
   0   2   0       88.39       95.95      2.41 o 
   1   2   0      861.70      766.77     12.47 o 
   2   2   0     6025.52     6052.92     66.53 o 
   3   2   0      422.82      422.13      7.32 o 
   4   2   0      395.95      398.30      6.45 o 
   5   2   0      340.06      343.28      5.40 o 
   6   2   0        0.18       -0.11      0.61 o 
   7   2   0       63.02       62.93      2.83 o 
   8   2   0       76.32       73.25      2.89 o 
   9   2   0      273.38      268.93      7.03 o 
  10   2   0      931.69      973.07     16.40 o 
  11   2   0       14.25       16.07      5.20 o 
  12   2   0        0.50        1.33      1.88 o 
  13   2   0        1.62       -0.23      2.19 o 
   1   3   0      490.93      505.24      6.07 o 
   2   3   0     1650.69     1572.19     16.58 o 
   3   3   0      215.76      232.57      4.51 o 
   4   3   0      187.74      180.12      4.08 o 
   5   3   0      355.80      359.77      5.08 o 
   6   3   0        1.47        1.12      0.83 o 
   7   3   0        0.40        0.19      0.79 o 
   8   3   0        1.31        1.55      1.17 o 
   9   3   0       32.71       34.19      2.98 o 
  10   3   0       45.58       43.39      4.18 o 
  11   3   0        2.37        1.08      2.77 o 
  12   3   0       27.81       24.97      3.85 o 
  13   3   0        1.38        2.27      2.43 o 
   0   4   0       81.61       58.40      2.83 o 
   1   4   0       31.15       20.36      1.59 o 
   2   4   0      248.47      247.11      3.81 o 
   3   4   0      314.60      346.91      8.79 o 
   4   4   0        2.60        4.23      1.11 o 
   5   4   0        0.43        1.64      0.95 o 
   6   4   0        4.22        4.51      1.08 o 
   7   4   0       11.95       14.71      1.57 o 
   8   4   0      419.37      409.85     16.35 o 
   9   4   0      275.59      290.63      7.68 o 
  10   4   0        9.75       15.28      2.41 o 
  11   4   0        0.73        2.00      3.18 o 
  12   4   0        0.51       -1.17      1.87 o 
   1   5   0      642.45      627.85      7.50 o 
   2   5   0       20.66       22.47      1.52 o 
   3   5   0        1.49        2.58      0.75 o 
   4   5   0        1.57        0.95      0.97 o 
   5   5   0      212.36      191.15      5.04 o 
   6   5   0       14.81       12.25      1.49 o 
   7   5   0       43.55       50.10      4.69 o 
   8   5   0        1.21       -1.33      1.12 o 
   9   5   0      307.34      316.07     10.25 o 
  10   5   0       39.53       39.12      4.43 o 
  11   5   0        0.75        1.97      2.09 o 
  12   5   0        0.72       -0.76      2.76 o 
   0   6   0     1228.92     1296.83     22.81 o 
   1   6   0      250.84      260.99      5.44 o 
   2   6   0      139.04      146.92      4.01 o 
   3   6   0        0.20       -0.25      0.89 o 
   4   6   0        5.47        7.97      1.56 o 
   5   6   0       56.05       60.82      4.12 o 
   6   6   0       21.13       22.31      2.38 o 
   7   6   0       64.73       71.90      4.80 o 
   8   6   0        0.20       -1.94      1.45 o 
   9   6   0       10.54       14.41      3.09 o 
  10   6   0       12.02       16.11      3.20 o 
  11   6   0        0.98       -0.31      1.99 o 
   1   7   0      179.75      183.32      4.82 o 
   2   7   0       91.26      104.23      3.67 o 
   3   7   0      161.40      169.11      4.72 o 
   4   7   0       40.77       43.84      3.20 o 
   5   7   0      140.81      141.67     10.85 o 
   6   7   0       10.83        9.00      2.39 o 
   7   7   0       47.94       49.11      6.86 o 
   8   7   0        1.76        1.67      1.84 o 
   9   7   0        5.18        2.66      2.21 o 
  10   7   0        7.16       11.25      3.10 o 
   0   8   0       51.39       43.06      3.99 o 
   1   8   0       24.60       23.89      3.47 o 
   2   8   0        0.09       -1.26      0.98 o 
   3   8   0        3.93        2.27      1.31 o 
   4   8   0       14.82       15.63      2.76 o 
   5   8   0        0.33        0.68      1.37 o 
   6   8   0       63.65       53.36      4.97 o 
   7   8   0        0.03       -0.96      2.08 o 
   8   8   0        0.18       -0.57      1.84 o 
   9   8   0        7.05        2.43      3.17 o 
   1   9   0       16.21       14.27      2.43 o 
   2   9   0        8.40        7.78      2.09 o 
   3   9   0        9.44        8.61      2.08 o 
   4   9   0        7.61        5.50      2.93 o 
   5   9   0        9.32        9.09      2.69 o 
   6   9   0       13.46        8.25      2.69 o 
   7   9   0       21.77       17.95      4.08 o 
   0  10   0       61.69       67.66      8.47 o 
   1  10   0        3.71        2.45      2.47 o 
   2  10   0       18.99       18.82      3.70 o 
   3  10   0       49.21       54.34      5.65 o 
   4  10   0       45.23       42.66      5.14 o 
   5  10   0        2.47        0.53      2.99 o 
 -13   1   1      117.51      122.36     16.11 o 
 -12   1   1      302.26      307.32     11.11 o 
 -11   1   1       29.68       27.96      6.11 o 
 -10   1   1       32.13       37.46      3.97 o 
  -9   1   1       26.25       25.17      3.17 o 
  -8   1   1        8.14       12.53      1.70 o 
  -7   1   1       23.57       32.91      1.72 o 
  -6   1   1       45.01       48.34      1.83 o 
  -5   1   1      802.93      779.90      9.25 o 
  -4   1   1      106.45      109.10      2.17 o 
  -3   1   1     1281.91     1288.89     13.31 o 
  -2   1   1       62.70       65.69      1.90 o 
  -1   1   1      287.36      247.87      4.57 o 
   0   1   1     1028.86      977.45     11.45 o 
   1   1   1     4863.79     4855.30     53.68 o 
   2   1   1     1011.78      940.08     14.64 o 
   3   1   1      175.73      177.48      4.54 o 
   4   1   1      122.25      130.90      4.73 o 
   5   1   1     1900.12     1996.29     30.95 o 
   6   1   1      450.76      454.42      7.10 o 
   7   1   1        8.83       11.58      1.78 o 
   8   1   1      228.83      219.85      5.09 o 
   9   1   1       10.67       12.18      1.62 o 
  10   1   1      331.53      328.85      8.34 o 
  11   1   1       82.75       88.82      8.11 o 
  12   1   1        6.47        3.98      2.98 o 
  13   1   1       10.80        7.63      2.92 o 
 -13   2   1       26.93       24.98      4.15 o 
 -12   2   1      102.95      106.97      6.86 o 
 -11   2   1      113.46      121.04      6.69 o 
 -10   2   1      765.26      760.17     17.36 o 
  -9   2   1        9.65        9.61      2.07 o 
  -8   2   1      143.92      132.63      4.40 o 
  -7   2   1        1.02       -0.25      0.66 o 
  -6   2   1      466.25      503.10      7.08 o 
  -5   2   1      197.79      229.49      4.35 o 
  -4   2   1      137.60      134.89      3.61 o 
  -3   2   1      127.64      141.34      2.59 o 
  -2   2   1    33288.04    27944.32    461.96 o 
  -1   2   1      293.48      274.12      3.19 o 
   0   2   1      542.29      496.66      5.30 o 
   1   2   1     2527.60     2387.48     23.76 o 
   2   2   1      233.12      239.38      4.27 o 
   3   2   1      323.50      307.39      5.38 o 
   4   2   1      170.29      170.93      3.98 o 
   5   2   1       12.48       14.81      1.47 o 
   6   2   1      232.66      258.89      5.76 o 
   7   2   1      802.26      767.06     11.23 o 
   8   2   1        1.39        1.49      0.99 o 
   9   2   1        4.99        5.05      1.58 o 
  10   2   1      356.18      363.49      9.03 o 
  11   2   1        0.57       -2.44      1.65 o 
  12   2   1       14.67       16.89      3.48 o 
  13   2   1        0.81        6.54      2.79 o 
 -13   3   1        8.19        2.58      2.40 o 
 -12   3   1       12.86       15.59      4.29 o 
 -11   3   1      125.36      127.13     11.04 o 
 -10   3   1       50.23       56.15      4.13 o 
  -9   3   1      333.76      342.86      8.81 o 
  -8   3   1       35.01       35.77      2.67 o 
  -7   3   1      817.95      801.84     12.87 o 
  -6   3   1        0.89        1.52      0.71 o 
  -5   3   1      493.49      531.11      7.33 o 
  -4   3   1       17.87       20.99      1.28 o 
  -3   3   1     8053.78     8186.27     77.87 o 
  -2   3   1        5.31        5.81      0.74 o 
  -1   3   1      544.34      539.97      5.78 o 
   0   3   1        0.50        1.02      0.48 o 
   1   3   1      132.60      105.87      3.01 o 
   2   3   1     1301.34     1285.78     14.12 o 
   3   3   1      214.76      200.09      4.27 o 
   4   3   1       72.87       69.08      2.58 o 
   5   3   1       79.59       71.48      2.79 o 
   6   3   1       35.54       36.18      2.76 o 
   7   3   1     1700.24     1760.19     20.54 o 
   8   3   1      530.40      554.46      9.08 o 
   9   3   1      162.17      170.98     10.09 o 
  10   3   1        0.21        0.26      1.38 o 
  11   3   1        0.00       -0.21      1.74 o 
  12   3   1       25.26       36.09      6.83 o 
 -13   4   1       22.87       29.09      4.59 o 
 -12   4   1       25.47       22.06      3.80 o 
 -11   4   1        1.83        1.96      1.86 o 
 -10   4   1       51.67       51.99      3.66 o 
  -9   4   1       38.21       34.96      3.00 o 
  -8   4   1      235.85      247.07      6.57 o 
  -7   4   1      112.56      106.83      4.00 o 
  -6   4   1      286.75      297.03      5.43 o 
  -5   4   1      150.73      152.33      3.66 o 
  -4   4   1     1880.77     2010.03     21.42 o 
  -3   4   1      339.81      350.13      4.86 o 
  -2   4   1     1169.25     1167.21     10.75 o 
  -1   4   1      197.91      185.99      4.22 o 
   0   4   1       37.89       47.12      1.57 o 
   1   4   1       59.15       51.38      1.98 o 
   2   4   1        1.05        0.60      0.57 o 
   3   4   1      544.76      530.51      7.49 o 
   4   4   1      269.00      259.37      5.52 o 
   5   4   1       49.29       59.02      2.81 o 
   6   4   1        0.07        0.03      1.11 o 
   7   4   1      242.43      237.48      6.88 o 
   8   4   1     1265.43     1307.78     19.84 o 
   9   4   1        5.30        4.90      1.64 o 
  10   4   1       34.65       29.98      4.13 o 
  11   4   1       24.09       29.02      3.35 o 
  12   4   1        2.44        6.54      4.02 o 
 -12   5   1        0.01       -1.64      2.81 o 
 -11   5   1        1.37        3.72      3.11 o 
 -10   5   1       12.76       19.30      2.66 o 
  -9   5   1       56.82       53.22      4.78 o 
  -8   5   1       31.58       35.90      2.95 o 
  -7   5   1      121.79      115.67      4.67 o 
  -6   5   1       52.03       52.99      2.41 o 
  -5   5   1       44.22       46.84      2.32 o 
  -4   5   1      220.18      229.83      4.30 o 
  -3   5   1      109.03      122.04      2.91 o 
  -2   5   1      214.62      214.90      3.30 o 
  -1   5   1       31.84       32.96      1.19 o 
   0   5   1      745.96      694.85      9.58 o 
   1   5   1     1425.20     1469.59     17.12 o 
   2   5   1      385.48      361.33      7.19 o 
   3   5   1      643.49      663.53     11.27 o 
   4   5   1       67.89       66.87      6.49 o 
   5   5   1       61.03       55.38      6.92 o 
   6   5   1       19.60       19.60      2.85 o 
   7   5   1        0.80        1.03      1.49 o 
   8   5   1       25.99       35.88      9.47 o 
   9   5   1        3.32        4.25      2.36 o 
  10   5   1        1.97        4.54      2.26 o 
  11   5   1        8.34        9.74      3.56 o 
 -11   6   1        6.12        5.16      2.46 o 
 -10   6   1        5.78       12.94      3.02 o 
  -9   6   1        9.23        3.38      2.07 o 
  -8   6   1        1.94        1.66      1.81 o 
  -7   6   1       16.45       22.32      3.05 o 
  -6   6   1      129.75      142.99      6.68 o 
  -5   6   1        0.04       -0.10      1.00 o 
  -4   6   1        7.69        8.33      1.26 o 
  -3   6   1        4.84        5.19      1.17 o 
  -2   6   1      159.87      161.01      4.38 o 
  -1   6   1       19.87       17.95      1.40 o 
   0   6   1       91.17       82.45      3.77 o 
   1   6   1      109.60      113.02      3.95 o 
   2   6   1       68.05       69.83      2.85 o 
   3   6   1      144.86      144.63      4.12 o 
   4   6   1      703.20      747.20     15.91 o 
   5   6   1       13.62       14.59      2.57 o 
   6   6   1      413.43      427.72     11.48 o 
   7   6   1       40.89       42.06      4.06 o 
   8   6   1       71.83       80.70      6.64 o 
   9   6   1       64.46       77.68      5.81 o 
  10   6   1        7.19        5.11      2.46 o 
  11   6   1       21.84       16.68      3.58 o 
 -10   7   1       54.11       65.58      8.24 o 
  -9   7   1        0.58        1.20      2.93 o 
  -8   7   1        3.10        7.15      3.66 o 
  -7   7   1       26.14       20.51      3.36 o 
  -6   7   1       15.98       15.04      2.81 o 
  -5   7   1        7.88        9.15      1.89 o 
  -4   7   1       14.75       12.44      2.04 o 
  -3   7   1        6.09        6.76      1.39 o 
  -2   7   1       60.32       58.39      3.23 o 
  -1   7   1       15.21       16.35      1.84 o 
   0   7   1      136.95      129.03      5.98 o 
   1   7   1       33.94       32.77      2.32 o 
   2   7   1        6.47        6.99      1.45 o 
   3   7   1       74.24       78.98      3.46 o 
   4   7   1       28.55       36.47      2.63 o 
   5   7   1       19.59       22.20      3.84 o 
   6   7   1        1.26        1.27      1.84 o 
   7   7   1       58.04       63.60      7.26 o 
   8   7   1        8.96       11.52      3.43 o 
   9   7   1        0.23        2.88      2.23 o 
  10   7   1        8.84        8.02      2.91 o 
  -9   8   1        2.21        3.06      3.37 o 
  -8   8   1        6.05        4.82      2.29 o 
  -7   8   1       37.92       42.41      6.41 o 
  -6   8   1      303.75      313.64     11.60 o 
  -5   8   1       57.07       52.60      5.61 o 
  -4   8   1        3.48        2.35      1.54 o 
  -3   8   1        2.64        2.72      1.49 o 
  -2   8   1       19.12       19.47      2.53 o 
  -1   8   1      113.30      116.00      8.51 o 
   0   8   1      201.92      199.00      6.44 o 
   1   8   1        6.88        5.95      1.53 o 
   2   8   1       44.06       41.40      2.84 o 
   3   8   1        2.41        2.63      1.57 o 
   4   8   1       12.44       15.63      2.10 o 
   5   8   1       22.35       25.37      2.92 o 
   6   8   1       18.26       15.91      3.10 o 
   7   8   1       12.04        9.21      5.92 o 
   8   8   1        6.44        5.25      3.78 o 
  -8   9   1        7.00        5.79      2.61 o 
  -7   9   1       14.12       10.84      3.14 o 
  -6   9   1        6.61        7.74      2.68 o 
  -5   9   1       12.79       13.82      3.17 o 
  -4   9   1       29.38       32.82      3.43 o 
  -3   9   1       23.32       23.39      2.99 o 
  -2   9   1       65.73       64.12      4.32 o 
  -1   9   1      105.49      117.75      5.48 o 
   0   9   1        2.52        0.26      1.55 o 
   1   9   1        5.49        5.04      1.96 o 
   2   9   1        0.21        1.31      1.66 o 
   3   9   1       44.59       58.87      7.34 o 
   4   9   1       16.34       21.24      3.62 o 
   5   9   1       63.51       74.12      5.91 o 
   6   9   1        6.69        1.14      3.28 o 
   7   9   1       22.35       20.87      6.13 o 
  -5  10   1        0.62        1.28      2.05 o 
  -4  10   1       25.99       34.27      6.44 o 
  -3  10   1        0.24       -0.13      1.68 o 
  -2  10   1        2.11        1.01      1.78 o 
  -1  10   1        2.18        1.35      1.84 o 
   0  10   1       51.63       58.55      5.69 o 
   1  10   1        0.75       -1.76      2.13 o 
   2  10   1        0.01       -0.12      2.17 o 
   3  10   1        1.09       -0.99      2.13 o 
   4  10   1       17.02       16.94      3.69 o 
   5  10   1        0.50        1.03      3.46 o 
 -14   0   2       46.45       49.02      8.06 o 
 -13   0   2       25.98       22.75      5.83 o 
 -12   0   2     2128.09     2207.12     55.64 o 
 -11   0   2       80.66       77.90      7.94 o 
 -10   0   2      189.20      187.31     10.61 o 
  -9   0   2      129.97      139.78      8.65 o 
  -8   0   2      390.84      406.07     14.83 o 
  -7   0   2        9.30       11.92      1.47 o 
  -6   0   2      245.07      238.01      5.39 o 
  -5   0   2      159.43      140.16      3.51 o 
  -4   0   2     1730.60     1614.82     23.34 o 
  -3   0   2     3208.26     2972.77     71.39 o 
  -2   0   2     1089.74      962.90     14.20 o 
  -1   0   2     3709.42     3681.85     40.96 o 
   0   0   2     9142.07     8271.07    228.00 o 
   1   0   2        0.60        0.09      0.91 o 
   2   0   2       65.07       53.15      3.49 o 
   3   0   2       94.20      113.08      5.45 o 
   4   0   2     1647.23     1674.05     36.79 o 
   5   0   2     1207.20     1213.30     28.91 o 
   6   0   2      441.08      584.15     17.24 o 
   7   0   2       80.24       81.63      4.38 o 
   8   0   2       65.35       67.24      4.41 o 
   9   0   2        0.84        0.65      1.55 o 
  10   0   2       14.95       19.04      3.17 o 
  11   0   2        2.07        1.03      2.64 o 
  12   0   2       10.07        7.89      4.13 o 
 -14   1   2       36.03       26.37      4.42 o 
 -13   1   2        0.85       -0.91      2.07 o 
 -12   1   2       17.79       31.07      6.86 o 
 -11   1   2        4.90        5.13      2.18 o 
 -10   1   2       92.28       83.05      7.42 o 
  -9   1   2      208.00      208.36      7.59 o 
  -8   1   2      226.74      215.10      7.00 o 
  -7   1   2       22.33       21.42      2.02 o 
  -6   1   2      104.91       95.40      2.12 o 
  -5   1   2     2891.21     2979.93     34.79 o 
  -4   1   2      332.25      343.78      5.71 o 
  -3   1   2     2036.66     1943.27     22.80 o 
  -2   1   2     1344.84     1290.35     13.25 o 
  -1   1   2     3393.91     3433.20     33.25 o 
   0   1   2      636.54      640.48      6.70 o 
   1   1   2        0.02        0.97      0.61 o 
   2   1   2      118.01      132.78      4.07 o 
   3   1   2     2021.05     2052.71     32.25 o 
   4   1   2      293.24      303.34     12.78 o 
   5   1   2      225.97      233.00      6.61 o 
   6   1   2      694.72      700.23     11.45 o 
   7   1   2      172.64      183.43      5.28 o 
   8   1   2       44.88       43.46      2.62 o 
   9   1   2       12.33       10.94      1.65 o 
  10   1   2        0.00       -1.59      1.25 o 
  11   1   2        1.48        4.41      2.26 o 
  12   1   2       25.89       25.05      4.17 o 
 -13   2   2        8.35        5.36      3.68 o 
 -12   2   2        1.70        5.03      2.44 o 
 -11   2   2       30.51       31.47      4.02 o 
 -10   2   2      256.17      267.29      9.26 o 
  -9   2   2       23.75       23.60      3.06 o 
  -8   2   2       75.53       76.25      3.37 o 
  -7   2   2        0.05        0.44      0.80 o 
  -6   2   2       91.50      107.16      3.34 o 
  -5   2   2       39.76       60.68      2.05 o 
  -4   2   2      645.23      654.50      7.82 o 
  -3   2   2      173.78      151.09      2.69 o 
  -2   2   2    15992.03    15081.22    161.95 o 
  -1   2   2      126.01      134.42      2.21 o 
   0   2   2      121.77      115.83      2.03 o 
   1   2   2      501.81      465.10      7.39 o 
   2   2   2      754.27      765.27     11.08 o 
   3   2   2      239.24      255.86      6.55 o 
   4   2   2        7.76        5.58      1.03 o 
   5   2   2        4.68        2.75      0.96 o 
   6   2   2       25.23       29.38      2.28 o 
   7   2   2        0.36        0.12      1.05 o 
   8   2   2      156.98      169.76     10.04 o 
   9   2   2       31.79       30.22      2.52 o 
  10   2   2       81.71       83.33      4.58 o 
  11   2   2       44.85       44.58      7.36 o 
  12   2   2        0.56       -0.93      1.76 o 
 -13   3   2       41.58       41.31      5.10 o 
 -12   3   2        1.19        1.88      1.98 o 
 -11   3   2        0.61       -0.24      1.86 o 
 -10   3   2        3.05        3.84      1.82 o 
  -9   3   2       54.08       50.33      3.23 o 
  -8   3   2        7.87        4.25      2.08 o 
  -7   3   2      277.19      303.51      6.74 o 
  -6   3   2        2.76        3.81      0.77 o 
  -5   3   2       11.10        8.76      1.20 o 
  -4   3   2      204.61      233.64      3.98 o 
  -3   3   2      367.78      367.60      4.81 o 
  -2   3   2      953.04      926.83      9.61 o 
  -1   3   2        1.23       -0.11      0.39 o 
   0   3   2       49.94       41.84      2.06 o 
   1   3   2      264.39      255.53      5.31 o 
   2   3   2      925.49      953.04     11.30 o 
   3   3   2      611.18      610.82      9.41 o 
   4   3   2      164.93      161.15      4.20 o 
   5   3   2        8.16        6.16      1.25 o 
   6   3   2       35.04       33.74      2.44 o 
   7   3   2        6.26        4.95      1.48 o 
   8   3   2      189.63      187.11      9.18 o 
   9   3   2       91.80       89.74      4.56 o 
  10   3   2       12.09        9.79      2.16 o 
  11   3   2      144.41      168.62      6.52 o 
  12   3   2        6.51        2.71      2.27 o 
 -13   4   2        0.06        1.21      2.29 o 
 -12   4   2        3.49       -0.96      2.92 o 
 -11   4   2       23.38       24.16      4.24 o 
 -10   4   2       16.70       17.94      2.49 o 
  -9   4   2        0.18       -0.46      1.06 o 
  -8   4   2       35.10       32.17      2.69 o 
  -7   4   2        7.38        8.75      2.04 o 
  -6   4   2       51.63       54.78      2.83 o 
  -5   4   2       86.05       86.09      2.62 o 
  -4   4   2     2381.79     2363.93     22.34 o 
  -3   4   2       40.17       41.66      1.59 o 
  -2   4   2        3.14        3.87      0.83 o 
  -1   4   2      837.42      794.36      8.80 o 
   0   4   2       36.45       44.53      2.19 o 
   1   4   2      233.53      211.00      8.17 o 
   2   4   2      970.11     1005.67     20.54 o 
   3   4   2       11.30       16.25      2.32 o 
   4   4   2        8.50        7.79      1.50 o 
   5   4   2      185.94      184.22      4.98 o 
   6   4   2       93.42       92.79      8.09 o 
   7   4   2      479.23      489.37      9.73 o 
   8   4   2      707.31      752.65     13.29 o 
   9   4   2       25.36       29.22      4.48 o 
  10   4   2       25.15       21.92      3.68 o 
  11   4   2        1.55        0.37      2.03 o 
 -12   5   2        3.94        3.78      2.43 o 
 -11   5   2       80.56       78.32      9.06 o 
 -10   5   2       11.77       11.85      2.29 o 
  -9   5   2        0.57        0.09      1.27 o 
  -8   5   2       51.55       46.06      3.18 o 
  -7   5   2       64.76       58.05      3.23 o 
  -6   5   2       17.89       19.80      2.03 o 
  -5   5   2     1150.08     1159.46     12.78 o 
  -4   5   2      212.42      203.06      3.87 o 
  -3   5   2     1292.75     1337.71     16.40 o 
  -2   5   2      206.73      213.60      3.26 o 
  -1   5   2        1.67        0.81      0.63 o 
   0   5   2       67.57       62.78      2.08 o 
   1   5   2       98.22       98.14      4.20 o 
   2   5   2      200.36      197.94      5.59 o 
   3   5   2       87.91       91.60      3.83 o 
   4   5   2       76.18       74.64     11.48 o 
   5   5   2      670.75      671.30     34.07 o 
   6   5   2        9.87       12.10      5.32 o 
   7   5   2       72.01       67.76     10.50 o 
   8   5   2        0.97       -0.70      2.46 o 
   9   5   2       36.81       40.10      4.51 o 
  10   5   2        0.41        2.37      2.12 o 
  11   5   2       54.46       60.09      5.73 o 
 -11   6   2        5.89        5.72      3.46 o 
 -10   6   2        0.74        0.14      1.92 o 
  -9   6   2       89.00       90.83      5.63 o 
  -8   6   2       41.90       37.97      4.87 o 
  -7   6   2        1.37       -0.39      1.42 o 
  -6   6   2        1.01       -0.36      0.96 o 
  -5   6   2        5.24        6.06      1.26 o 
  -4   6   2        0.39        1.06      0.90 o 
  -3   6   2       17.21       17.59      1.48 o 
  -2   6   2       37.80       41.18      3.42 o 
  -1   6   2       13.97       15.23      1.34 o 
   0   6   2      150.46      149.68      3.92 o 
   1   6   2       21.81       19.12      1.75 o 
   2   6   2       19.77       21.96      1.92 o 
   3   6   2        3.15        2.98      1.71 o 
   4   6   2       76.16       81.11      5.25 o 
   5   6   2      141.73      138.74      6.32 o 
   6   6   2      898.66      966.86     20.14 o 
   7   6   2        6.82        6.46      2.18 o 
   8   6   2        1.72        0.15      3.11 o 
   9   6   2       64.67       68.60      9.38 o 
  10   6   2       11.77       13.33      3.43 o 
 -10   7   2       21.37       29.20      6.07 o 
  -9   7   2       31.29       30.11      5.86 o 
  -8   7   2       35.22       26.59     11.21 o 
  -7   7   2       10.82        7.94      2.43 o 
  -6   7   2      101.46      101.14      6.60 o 
  -5   7   2        4.65        3.83      1.86 o 
  -4   7   2       13.24       13.82      2.09 o 
  -3   7   2       30.33       34.26      3.72 o 
  -2   7   2       15.09       19.32      5.18 o 
  -1   7   2      252.95      256.43      7.66 o 
   0   7   2       28.09       24.85      2.62 o 
   1   7   2      143.70      138.33      5.12 o 
   2   7   2       37.95       40.41      3.27 o 
   3   7   2        0.24       -0.60      1.01 o 
   4   7   2      113.84      128.65      4.34 o 
   5   7   2       68.34       71.08      9.78 o 
   6   7   2        0.18        0.13      1.83 o 
   7   7   2       17.09       17.44      5.04 o 
   8   7   2       16.56       16.59      7.74 o 
   9   7   2        2.35        1.82      2.68 o 
  -9   8   2        0.02       -1.06      1.96 o 
  -8   8   2        0.58        1.98      2.45 o 
  -7   8   2        6.88        3.49      2.32 o 
  -6   8   2      113.14      116.06      7.01 o 
  -5   8   2       19.16       18.26      3.34 o 
  -4   8   2        5.97        4.75      1.71 o 
  -3   8   2        1.15        2.53      1.57 o 
  -2   8   2      382.69      387.69     14.35 o 
  -1   8   2       27.24       29.15      3.07 o 
   0   8   2        9.73        8.22      2.19 o 
   1   8   2       49.14       48.20      4.38 o 
   2   8   2       12.82        8.30      2.06 o 
   3   8   2        1.49        0.53      1.50 o 
   4   8   2      143.84      147.46      5.97 o 
   5   8   2        0.03        1.07      2.13 o 
   6   8   2        0.12        1.95      2.14 o 
   7   8   2       18.53       19.26      5.25 o 
   8   8   2        2.76        1.50      3.49 o 
  -8   9   2        4.05        1.34      2.24 o 
  -7   9   2        0.56        3.83      2.51 o 
  -6   9   2        0.24        0.71      2.12 o 
  -5   9   2       16.99       18.62      3.58 o 
  -4   9   2        0.67        1.11      1.96 o 
  -3   9   2        2.91        5.75      2.00 o 
  -2   9   2        1.53        2.05      1.65 o 
  -1   9   2        0.94        1.21      1.90 o 
   0   9   2        0.31       -1.25      1.47 o 
   1   9   2      107.78      122.14     10.98 o 
   2   9   2       25.24       24.03      3.12 o 
   3   9   2        0.03       -1.43      1.56 o 
   4   9   2        0.31        0.74      2.14 o 
   5   9   2       15.64        7.78      3.86 o 
   6   9   2       10.27       18.91      5.34 o 
  -5  10   2        0.60        3.88      2.69 o 
  -4  10   2       32.15       32.55      4.65 o 
  -3  10   2       75.79       83.70      5.34 o 
  -2  10   2       46.41       49.07      4.31 o 
  -1  10   2       14.10        8.85      2.42 o 
   0  10   2      164.07      169.32      7.76 o 
   1  10   2       49.32       48.74      4.39 o 
   2  10   2       51.01       45.90      4.34 o 
   3  10   2        2.49        0.25      1.92 o 
   4  10   2        3.62        3.95      2.70 o 
 -14   1   3       13.94        9.17      3.08 o 
 -13   1   3        1.18        3.33      2.21 o 
 -12   1   3       45.16       41.49      4.65 o 
 -11   1   3       86.88       92.48      8.16 o 
 -10   1   3       77.97       76.72      5.14 o 
  -9   1   3        4.61        2.68      1.62 o 
  -8   1   3       42.33       51.63      3.84 o 
  -7   1   3     1627.80     1681.41     21.79 o 
  -6   1   3        9.02       13.40      1.32 o 
  -5   1   3      534.57      547.93      8.49 o 
  -4   1   3     1674.10     1647.67     20.27 o 
  -3   1   3      134.27      140.89      2.74 o 
  -2   1   3       92.73       82.56      1.53 o 
  -1   1   3     1823.50     1790.57     14.99 o 
   0   1   3       96.21       95.70      2.25 o 
   1   1   3     1324.94     1255.16     14.98 o 
   2   1   3      190.88      182.18      5.36 o 
   3   1   3      337.81      397.46      9.78 o 
   4   1   3       20.62       16.70      2.20 o 
   5   1   3     1288.28     1393.89     23.80 o 
   6   1   3       15.47       13.94      2.31 o 
   7   1   3       32.34       25.75      2.51 o 
   8   1   3        6.49        6.98      1.73 o 
   9   1   3      155.34      149.90      4.83 o 
  10   1   3        7.95        2.65      1.43 o 
  11   1   3       77.16       82.60     11.67 o 
  12   1   3        0.65        0.92      2.16 o 
 -14   2   3      348.05      368.52     13.39 o 
 -13   2   3        0.00        0.22      2.01 o 
 -12   2   3       63.24       61.10      6.58 o 
 -11   2   3      104.93      109.03      6.48 o 
 -10   2   3        7.83        4.03      3.30 o 
  -9   2   3       11.10       13.38      2.49 o 
  -8   2   3      121.63      124.12      4.46 o 
  -7   2   3       69.18       68.22      3.52 o 
  -6   2   3       71.56       93.90      3.23 o 
  -5   2   3      904.22      893.54     12.70 o 
  -4   2   3       58.95       55.43      2.00 o 
  -3   2   3     1683.08     1654.31     17.94 o 
  -2   2   3     1713.37     1628.41     15.40 o 
  -1   2   3     1369.16     1351.38     13.24 o 
   0   2   3     3101.95     3045.96     27.36 o 
   1   2   3      311.39      297.84      5.06 o 
   2   2   3       93.89      112.88      3.54 o 
   3   2   3      297.09      313.81     11.11 o 
   4   2   3      101.06      143.61      5.38 o 
   5   2   3       56.88       53.16      3.68 o 
   6   2   3      244.72      240.18      6.19 o 
   7   2   3        2.32        4.81      1.53 o 
   8   2   3       57.90       56.70      3.57 o 
   9   2   3        0.82        0.28      1.36 o 
  10   2   3       11.11        9.62      2.14 o 
  11   2   3       18.26       18.61      2.76 o 
 -13   3   3        6.78        9.15      2.97 o 
 -12   3   3       32.69       33.66      4.35 o 
 -11   3   3        0.37       -0.65      1.53 o 
 -10   3   3      226.19      236.85     11.36 o 
  -9   3   3        6.40        4.64      2.01 o 
  -8   3   3        0.41        0.05      1.02 o 
  -7   3   3      540.54      569.11     10.04 o 
  -6   3   3        0.03       -0.31      0.79 o 
  -5   3   3     3722.89     3856.86     38.44 o 
  -4   3   3     1604.99     1657.66     16.13 o 
  -3   3   3      907.48      915.94     10.41 o 
  -2   3   3       44.37       33.38      2.43 o 
  -1   3   3      325.14      371.86      6.68 o 
   0   3   3      151.86      155.11      3.51 o 
   1   3   3      115.83      142.94      6.13 o 
   2   3   3      955.95      939.77     17.17 o 
   3   3   3      132.25      136.84      5.73 o 
   4   3   3       42.57       42.22      3.32 o 
   5   3   3      337.17      330.01      7.17 o 
   6   3   3       32.20       34.05      2.62 o 
   7   3   3        0.24       -0.36      1.09 o 
   8   3   3       65.31       65.01      5.10 o 
   9   3   3        4.59        4.30      1.73 o 
  10   3   3        3.43        3.38      1.82 o 
  11   3   3       54.42       56.04      4.49 o 
 -13   4   3        0.23       -1.00      1.91 o 
 -12   4   3        4.85        7.87      3.90 o 
 -11   4   3       67.93       66.48      5.38 o 
 -10   4   3       33.26       27.97      3.62 o 
  -9   4   3       75.34       85.43      4.47 o 
  -8   4   3      260.39      281.98      8.15 o 
  -7   4   3        6.71        5.52      1.48 o 
  -6   4   3        3.37        4.12      1.24 o 
  -5   4   3      237.39      243.15      4.17 o 
  -4   4   3     4087.78     4025.54     36.29 o 
  -3   4   3      372.13      371.53      5.45 o 
  -2   4   3       96.59       93.86      2.22 o 
  -1   4   3       29.74       34.45      1.05 o 
   0   4   3        2.88        4.33      0.71 o 
   1   4   3     1067.09      992.33     14.81 o 
   2   4   3      669.06      712.39     15.47 o 
   3   4   3        6.63        5.65      1.07 o 
   4   4   3        0.71       -0.09      1.19 o 
   5   4   3        9.20        5.87      1.38 o 
   6   4   3       41.63       32.75      3.46 o 
   7   4   3      229.53      225.94      8.20 o 
   8   4   3      181.79      191.68      7.80 o 
   9   4   3        1.32        1.55      2.79 o 
  10   4   3       92.26      102.37     12.68 o 
  11   4   3        4.46        6.48      4.32 o 
 -12   5   3       43.43       51.74      5.29 o 
 -11   5   3       64.38       60.25      5.25 o 
 -10   5   3        2.90        4.07      2.04 o 
  -9   5   3      163.83      151.92      5.41 o 
  -8   5   3       30.14       30.56      3.02 o 
  -7   5   3      153.12      154.44      5.00 o 
  -6   5   3       13.36       10.12      1.47 o 
  -5   5   3        1.69        0.98      0.81 o 
  -4   5   3        3.15        8.42      2.11 o 
  -3   5   3       23.51       30.33      1.97 o 
  -2   5   3       33.03       34.89      1.99 o 
  -1   5   3       32.08       34.48      1.66 o 
   0   5   3      643.32      635.83      8.04 o 
   1   5   3      668.40      691.77      9.78 o 
   2   5   3       95.78      109.46      4.25 o 
   3   5   3       77.44       77.68      3.80 o 
   4   5   3        9.36        8.08      3.93 o 
   5   5   3      445.64      460.15     12.09 o 
   6   5   3      453.72      469.83     30.27 o 
   7   5   3      203.33      202.90      8.05 o 
   8   5   3       50.55       51.77      4.69 o 
   9   5   3        8.01        9.03      3.78 o 
  10   5   3        9.94       10.62      6.49 o 
 -12   6   3        0.97       -0.18      2.90 o 
 -11   6   3        4.83        6.16      3.40 o 
 -10   6   3        9.42       10.77      6.39 o 
  -9   6   3        5.08        3.40      1.64 o 
  -8   6   3      397.98      373.34     10.96 o 
  -7   6   3      145.55      132.10      5.13 o 
  -6   6   3      516.00      526.69     19.68 o 
  -5   6   3        8.77        6.86      1.61 o 
  -4   6   3      251.56      255.96      6.23 o 
  -3   6   3       33.21       39.36      2.37 o 
  -2   6   3       18.48       20.38      1.84 o 
  -1   6   3      122.80      118.99      3.69 o 
   0   6   3       10.37        8.80      1.74 o 
   1   6   3      134.44      119.49      4.56 o 
   2   6   3       17.27       22.89      2.62 o 
   3   6   3        1.57        1.02      1.34 o 
   4   6   3       13.97       14.58      2.81 o 
   5   6   3      338.63      365.49     11.03 o 
   6   6   3      310.48      307.99     10.08 o 
   7   6   3       86.54      101.92      6.09 o 
   8   6   3      257.13      288.25     15.33 o 
   9   6   3        3.82        2.67      3.25 o 
 -10   7   3        2.87       -2.64      2.96 o 
  -9   7   3       27.45       19.84      4.28 o 
  -8   7   3        1.09        0.74      1.75 o 
  -7   7   3       87.85       84.03      8.14 o 
  -6   7   3       49.02       51.77     11.26 o 
  -5   7   3      166.42      160.14     17.63 o 
  -4   7   3       33.57       32.68      2.97 o 
  -3   7   3       30.12       35.31      3.05 o 
  -2   7   3        7.14        7.55      1.72 o 
  -1   7   3      367.79      380.21      8.90 o 
   0   7   3      178.52      166.60      5.71 o 
   1   7   3        6.30        5.02      1.66 o 
   2   7   3        2.03        3.55      3.10 o 
   3   7   3      419.13      437.74     10.21 o 
   4   7   3        7.51        6.12      2.24 o 
   5   7   3      129.53      123.55      6.60 o 
   6   7   3        1.24        4.54      2.52 o 
   7   7   3        3.31        4.72      4.28 o 
   8   7   3       28.49       32.78      6.71 o 
  -9   8   3       15.68       15.85      6.11 o 
  -8   8   3        0.07       -0.53      1.85 o 
  -7   8   3       19.98       15.73      7.09 o 
  -6   8   3       12.34       11.46      2.88 o 
  -5   8   3       17.31       21.37      3.61 o 
  -4   8   3       34.53       37.18      4.43 o 
  -3   8   3        6.36        3.94      1.69 o 
  -2   8   3      387.05      415.09     15.62 o 
  -1   8   3       17.37       17.90      2.51 o 
   0   8   3       24.99       22.51      2.85 o 
   1   8   3        3.29        2.32      1.57 o 
   2   8   3       49.37       46.80      4.54 o 
   3   8   3       33.35       30.69      3.50 o 
   4   8   3      373.55      375.95     10.01 o 
   5   8   3        1.38        1.17      3.05 o 
   6   8   3       25.95       32.52      9.78 o 
   7   8   3       10.31        7.89      4.02 o 
  -8   9   3       26.38       26.83     12.83 o 
  -7   9   3        8.78        8.45      3.65 o 
  -6   9   3       12.46        7.85      3.37 o 
  -5   9   3        7.74        6.12      2.63 o 
  -4   9   3        7.72        9.84      2.96 o 
  -3   9   3       55.34       45.66      7.19 o 
  -2   9   3       42.82       43.29      4.26 o 
  -1   9   3      268.53      267.10      9.00 o 
   0   9   3        8.12        4.90      3.02 o 
   1   9   3      102.25       96.60      5.33 o 
   2   9   3       52.72       48.30      4.16 o 
   3   9   3       15.29       12.84      2.64 o 
   4   9   3       14.73       12.04      3.12 o 
   5   9   3        0.56       -0.67      2.20 o 
  -5  10   3        0.05       -2.31      2.11 o 
  -4  10   3        6.84        2.69      2.54 o 
  -3  10   3        1.30       -0.08      2.07 o 
  -2  10   3        5.64        3.90      2.11 o 
  -1  10   3       15.97       16.26      2.88 o 
   0  10   3       21.03       21.52      3.63 o 
   1  10   3        1.38        1.94      1.97 o 
   2  10   3        7.16        8.08      2.53 o 
   3  10   3        0.06        1.96      2.05 o 
 -14   0   4       22.05       20.40      5.69 o 
 -13   0   4      199.67      191.44     12.72 o 
 -12   0   4      180.82      185.87     11.99 o 
 -11   0   4        0.38        1.11      2.37 o 
 -10   0   4       75.66       60.07      6.74 o 
  -9   0   4       21.52       23.31      4.57 o 
  -8   0   4      843.46      912.47     26.03 o 
  -7   0   4      567.53      572.60     18.03 o 
  -6   0   4      971.36      959.66     15.55 o 
  -5   0   4     1412.93     1429.78     21.85 o 
  -4   0   4      142.48      169.88      6.08 o 
  -3   0   4     2038.80     1931.60     23.15 o 
  -2   0   4     7206.78     6955.72     77.04 o 
  -1   0   4     1535.31     1494.47     18.58 o 
   0   0   4      662.30      580.55      8.84 o 
   1   0   4      210.82      258.58      6.59 o 
   2   0   4       36.45       43.65      4.16 o 
   3   0   4      217.29      240.08     10.00 o 
   4   0   4      892.98      812.03     22.69 o 
   5   0   4       36.62       35.27      4.84 o 
   6   0   4      138.09      138.82      8.56 o 
   7   0   4       16.49       16.80      4.05 o 
   8   0   4       11.37       17.71      4.46 o 
   9   0   4      167.45      156.67      7.37 o 
  10   0   4       70.45       57.24      5.89 o 
  11   0   4        1.25        1.38      2.90 o 
 -14   1   4       16.58       23.68      5.69 o 
 -13   1   4       14.78       20.00      6.26 o 
 -12   1   4      133.62      141.95      7.34 o 
 -11   1   4       18.97       22.80      3.49 o 
 -10   1   4       94.93       75.14      5.80 o 
  -9   1   4      485.37      498.27     26.61 o 
  -8   1   4        4.93        1.20      1.32 o 
  -7   1   4       72.93       87.34      6.26 o 
  -6   1   4     1968.53     1984.13     24.83 o 
  -5   1   4        1.94        2.88      0.68 o 
  -4   1   4      122.55      113.23      3.12 o 
  -3   1   4        5.24        1.72      0.62 o 
  -2   1   4      106.83      114.05      2.06 o 
  -1   1   4       77.50       65.33      1.58 o 
   0   1   4     1682.33     1705.64     16.55 o 
   1   1   4      224.32      220.22      4.35 o 
   2   1   4      290.41      289.88      7.64 o 
   3   1   4     3285.99     3387.62     50.19 o 
   4   1   4      264.26      248.85      7.61 o 
   5   1   4        1.09        2.38      1.82 o 
   6   1   4       13.28       13.91      2.62 o 
   7   1   4      219.15      195.78      7.60 o 
   8   1   4        0.10        1.26      1.39 o 
   9   1   4      401.06      385.85     10.13 o 
  10   1   4       69.32       70.58      4.01 o 
  11   1   4        0.07        0.30      1.74 o 
 -14   2   4      139.00      138.39      8.46 o 
 -13   2   4       28.97       25.73      4.14 o 
 -12   2   4       11.08        7.89      2.64 o 
 -11   2   4       71.15       82.59     10.38 o 
 -10   2   4      360.60      355.97     10.89 o 
  -9   2   4        5.58        4.54      1.92 o 
  -8   2   4        2.04        3.55      1.68 o 
  -7   2   4       32.41       27.79      2.12 o 
  -6   2   4      117.15      105.54      3.47 o 
  -5   2   4      737.67      737.44      9.02 o 
  -4   2   4        4.30        4.21      0.71 o 
  -3   2   4        4.93        2.83      0.61 o 
  -2   2   4      710.83      701.22      7.97 o 
  -1   2   4      948.97      905.95      9.81 o 
   0   2   4      716.04      755.42      8.66 o 
   1   2   4       10.60       20.22      1.88 o 
   2   2   4      336.30      370.19      8.95 o 
   3   2   4        5.74        4.96      1.89 o 
   4   2   4       74.16       94.82      4.71 o 
   5   2   4      643.13      652.98     14.61 o 
   6   2   4        4.05        3.12      1.90 o 
   7   2   4       31.20       27.39      3.55 o 
   8   2   4      272.14      275.13      7.71 o 
   9   2   4       12.55        8.45      2.38 o 
  10   2   4       17.95       20.21      2.97 o 
  11   2   4        5.19        9.33      3.41 o 
 -13   3   4        1.24        2.22      2.18 o 
 -12   3   4       42.36       41.46      4.76 o 
 -11   3   4       48.62       50.02      4.84 o 
 -10   3   4        0.14       -0.49      1.63 o 
  -9   3   4       82.18       73.39      4.86 o 
  -8   3   4        6.76        7.16      2.23 o 
  -7   3   4       76.06       79.47      3.37 o 
  -6   3   4       14.58       15.14      2.60 o 
  -5   3   4        0.72       -0.38      0.56 o 
  -4   3   4       18.15       19.19      1.24 o 
  -3   3   4      654.81      634.96      7.60 o 
  -2   3   4      452.86      440.66      6.76 o 
  -1   3   4     2078.64     2162.64     30.74 o 
   0   3   4      408.06      431.53      5.84 o 
   1   3   4      874.20      947.50     12.38 o 
   2   3   4       14.41       16.34      2.08 o 
   3   3   4       47.10       54.58      7.24 o 
   4   3   4      420.12      429.22     11.10 o 
   5   3   4       11.35        7.14      5.06 o 
   6   3   4        9.15        7.93      1.70 o 
   7   3   4        0.10       -0.72      1.23 o 
   8   3   4        1.86        3.36      1.61 o 
   9   3   4        1.92       -0.79      1.52 o 
  10   3   4        0.88        3.40      1.98 o 
 -13   4   4       24.20       17.97      4.53 o 
 -12   4   4       26.47       19.85      3.63 o 
 -11   4   4        7.03        2.80      2.09 o 
 -10   4   4       95.64       73.25      5.26 o 
  -9   4   4        0.17       -0.94      1.19 o 
  -8   4   4        5.91        7.94      1.71 o 
  -7   4   4       24.95       25.73      2.38 o 
  -6   4   4      149.44      139.35      4.87 o 
  -5   4   4       57.83       62.30      3.85 o 
  -4   4   4     1598.94     1618.95     16.40 o 
  -3   4   4      518.23      508.12      9.10 o 
  -2   4   4        1.27        0.62      0.78 o 
  -1   4   4       48.52       40.42      1.61 o 
   0   4   4        3.46        4.62      0.72 o 
   1   4   4        0.09        0.15      1.54 o 
   2   4   4      436.89      505.55     11.99 o 
   3   4   4        3.75        3.49      1.24 o 
   4   4   4        2.49        1.24      1.50 o 
   5   4   4       37.33       34.13      3.66 o 
   6   4   4      730.41      730.86     16.86 o 
   7   4   4        0.06       -1.10      2.87 o 
   8   4   4        8.79       13.08      3.01 o 
   9   4   4        7.76        9.68      3.93 o 
  10   4   4       19.66       23.83      5.80 o 
 -12   5   4        0.15        1.48      2.79 o 
 -11   5   4       12.96       14.74      3.17 o 
 -10   5   4       24.74       15.12      2.96 o 
  -9   5   4       16.36       15.05      2.26 o 
  -8   5   4        3.11        1.48      1.36 o 
  -7   5   4      646.57      598.99      9.81 o 
  -6   5   4       11.68       21.87      1.99 o 
  -5   5   4       54.26       51.71      2.54 o 
  -4   5   4       20.55       23.10      1.89 o 
  -3   5   4      197.05      181.93      4.47 o 
  -2   5   4       11.95       15.02      2.23 o 
  -1   5   4       30.49       31.47      2.15 o 
   0   5   4       92.70       90.12      6.32 o 
   1   5   4        4.27        2.67      1.35 o 
   2   5   4        0.23        0.98      1.36 o 
   3   5   4        2.44        0.41      1.39 o 
   4   5   4       10.97       11.04      2.11 o 
   5   5   4       14.24       14.96      2.76 o 
   6   5   4        0.04       -2.13      1.42 o 
   7   5   4      141.12      157.57      7.46 o 
   8   5   4        0.43        1.05      2.23 o 
   9   5   4       13.40       20.43      5.66 o 
 -11   6   4        0.75       -0.56      3.08 o 
 -10   6   4       36.64       47.79      6.86 o 
  -9   6   4        0.59       -0.53      1.41 o 
  -8   6   4       14.01        6.60      1.77 o 
  -7   6   4       75.79       79.74      4.31 o 
  -6   6   4      686.51      662.18     12.75 o 
  -5   6   4       22.75       19.23      4.59 o 
  -4   6   4      599.79      564.49      9.25 o 
  -3   6   4        0.62        2.07      1.13 o 
  -2   6   4       43.72       38.13      2.47 o 
  -1   6   4      341.66      334.35      6.73 o 
   0   6   4       11.09       13.39      1.76 o 
   1   6   4        9.86        9.61      2.29 o 
   2   6   4        0.27        1.05      1.42 o 
   3   6   4        2.51        3.46      1.72 o 
   4   6   4      251.89      255.57      9.22 o 
   5   6   4       20.08       24.87      5.26 o 
   6   6   4      249.18      236.68     17.96 o 
   7   6   4        0.06        1.44      2.02 o 
   8   6   4      168.81      181.18      8.51 o 
   9   6   4        0.13        6.07      4.13 o 
 -10   7   4       43.57       35.02      5.03 o 
  -9   7   4       25.06       22.04      5.16 o 
  -8   7   4        2.31        1.47      2.02 o 
  -7   7   4       20.89       19.77      3.49 o 
  -6   7   4       10.47        6.02      2.31 o 
  -5   7   4        0.97       -0.24      2.40 o 
  -4   7   4       54.14       48.61      3.45 o 
  -3   7   4      256.80      257.71      6.06 o 
  -2   7   4       29.31       33.76      2.54 o 
  -1   7   4        8.28        7.90      1.65 o 
   0   7   4      129.24      129.70      6.07 o 
   1   7   4        0.01        2.47      1.55 o 
   2   7   4       49.13       52.09      3.89 o 
   3   7   4      270.36      282.93      8.23 o 
   4   7   4      171.68      188.50      8.25 o 
   5   7   4       15.91       15.67      3.33 o 
   6   7   4       13.72       12.74      2.95 o 
   7   7   4       18.15       20.01      9.72 o 
   8   7   4       22.87       28.14      6.77 o 
  -9   8   4       35.76       22.03      5.44 o 
  -8   8   4       58.03       50.34      5.47 o 
  -7   8   4        0.98        2.60      2.07 o 
  -6   8   4        5.11        2.62      2.16 o 
  -5   8   4       12.77       13.49      4.09 o 
  -4   8   4        0.16       -0.97      1.64 o 
  -3   8   4       61.62       61.50      6.99 o 
  -2   8   4      257.72      269.37     13.70 o 
  -1   8   4      100.94      103.66      7.39 o 
   0   8   4       65.28       61.89      4.95 o 
   1   8   4        6.55        4.23      3.71 o 
   2   8   4        0.93        1.27      1.66 o 
   3   8   4      151.18      147.52      6.24 o 
   4   8   4      195.61      205.28     13.52 o 
   5   8   4       59.59       64.31      5.86 o 
   6   8   4       33.47       24.99      7.70 o 
  -7   9   4       35.79       37.13      5.06 o 
  -6   9   4       13.28       16.14      3.65 o 
  -5   9   4        2.27        0.69      2.00 o 
  -4   9   4       18.04       13.01      3.12 o 
  -3   9   4      116.48      116.59      7.45 o 
  -2   9   4        0.00       -0.96      1.45 o 
  -1   9   4      211.29      227.99      7.77 o 
   0   9   4      127.85      139.28      6.22 o 
   1   9   4       57.41       66.43      4.80 o 
   2   9   4        3.53        2.73      2.06 o 
   3   9   4       33.55       35.61      6.32 o 
   4   9   4        2.34        4.66      2.70 o 
  -4  10   4        1.87        1.33      2.30 o 
  -3  10   4        0.41       -1.14      2.18 o 
  -2  10   4        2.81        2.47      1.92 o 
  -1  10   4       16.76       18.12      3.09 o 
   0  10   4       27.60       32.99      3.92 o 
   1  10   4       10.25        8.16      4.07 o 
 -14   1   5       73.92       82.20      6.97 o 
 -13   1   5       11.70       14.78      3.91 o 
 -12   1   5       26.87       36.02      4.61 o 
 -11   1   5       21.19       18.69      3.34 o 
 -10   1   5        0.64        1.86      1.72 o 
  -9   1   5       29.22       25.94      3.35 o 
  -8   1   5      271.44      290.22      9.09 o 
  -7   1   5      378.75      400.10     10.51 o 
  -6   1   5       36.05       35.42      2.14 o 
  -5   1   5        3.12        1.59      0.61 o 
  -4   1   5       71.62       67.61      1.72 o 
  -3   1   5     1429.29     1504.62     13.57 o 
  -2   1   5       10.40       12.04      0.90 o 
  -1   1   5       76.70       74.65      1.89 o 
   0   1   5        3.22        4.01      0.82 o 
   1   1   5      448.54      439.68      7.17 o 
   2   1   5        0.17        0.54      1.15 o 
   3   1   5       13.54       22.62      7.67 o 
   4   1   5       42.59       36.29      3.54 o 
   5   1   5        2.46        5.00      1.98 o 
   6   1   5        6.51        6.01      2.25 o 
   7   1   5      164.54      145.18      7.01 o 
   8   1   5       66.83       64.29      5.28 o 
   9   1   5        9.09        7.19      2.08 o 
  10   1   5        1.12        3.21      1.77 o 
 -14   2   5        6.38        7.41      5.42 o 
 -13   2   5       25.09       23.40      4.03 o 
 -12   2   5       44.16       43.67      4.94 o 
 -11   2   5        0.46        0.10      1.85 o 
 -10   2   5       96.21      103.09      6.14 o 
  -9   2   5       62.95       63.94      6.66 o 
  -8   2   5       61.00       59.44      4.95 o 
  -7   2   5      170.24      170.69      4.83 o 
  -6   2   5       39.15       39.97      2.43 o 
  -5   2   5      263.19      252.66      4.09 o 
  -4   2   5      394.82      390.19      4.78 o 
  -3   2   5       80.66       95.20      2.50 o 
  -2   2   5      433.46      420.87      7.96 o 
  -1   2   5       76.78       74.96      2.07 o 
   0   2   5      538.14      626.83     12.44 o 
   1   2   5        9.31       12.28      1.48 o 
   2   2   5      164.09      165.03      7.80 o 
   3   2   5        2.73        2.94      1.88 o 
   4   2   5      722.80      730.36     16.06 o 
   5   2   5        0.65        1.41      1.75 o 
   6   2   5      189.97      182.12      7.62 o 
   7   2   5      142.81      141.57      8.59 o 
   8   2   5        7.67        3.83      1.85 o 
   9   2   5        0.36        0.00      1.55 o 
  10   2   5       30.91       21.63      3.14 o 
 -13   3   5       52.63       48.88      5.48 o 
 -12   3   5        4.59        5.22      2.44 o 
 -11   3   5       33.72       34.11      4.27 o 
 -10   3   5       39.78       43.82      4.36 o 
  -9   3   5       17.46       18.45      2.96 o 
  -8   3   5       53.10       58.99      4.09 o 
  -7   3   5        3.48        4.64      1.38 o 
  -6   3   5       27.18       25.98      4.13 o 
  -5   3   5      288.80      252.81      7.19 o 
  -4   3   5      163.56      160.47      3.34 o 
  -3   3   5        0.29        1.80      0.75 o 
  -2   3   5      298.69      293.27      6.12 o 
  -1   3   5       13.47       26.93      1.56 o 
   0   3   5       44.36       42.20      2.71 o 
   1   3   5     1180.69     1185.16     26.18 o 
   2   3   5       71.95       69.90      4.69 o 
   3   3   5       99.26      102.39      5.30 o 
   4   3   5       20.90       17.35      3.53 o 
   5   3   5      665.72      638.14     19.07 o 
   6   3   5        1.47        3.94      2.15 o 
   7   3   5       31.98       29.50      3.43 o 
   8   3   5       82.41       84.78      8.55 o 
   9   3   5       28.59       23.53      4.65 o 
  10   3   5       23.22       22.52      6.07 o 
 -13   4   5       16.00        9.97      3.93 o 
 -12   4   5       78.49       80.47     11.38 o 
 -11   4   5        1.72        2.35      2.11 o 
 -10   4   5       56.98       44.54      4.44 o 
  -9   4   5       20.90       25.11      3.43 o 
  -8   4   5        6.65        6.92      2.09 o 
  -7   4   5      204.24      194.12      4.95 o 
  -6   4   5      232.37      212.64      5.04 o 
  -5   4   5        4.70        5.24      1.19 o 
  -4   4   5      452.50      439.98      8.04 o 
  -3   4   5      233.86      223.38      4.18 o 
  -2   4   5      164.87      149.49      3.32 o 
  -1   4   5        0.16       -0.02      0.85 o 
   0   4   5      548.79      611.23      9.59 o 
   1   4   5        5.50        8.91      3.10 o 
   2   4   5       41.89       44.95      2.81 o 
   3   4   5      219.79      222.53      7.99 o 
   4   4   5      122.98      122.47     10.66 o 
   5   4   5       21.03       32.64      4.13 o 
   6   4   5      686.87      666.02     16.54 o 
   7   4   5        3.61        2.18      2.22 o 
   8   4   5       42.34       36.33      4.73 o 
   9   4   5       14.95       14.98      3.63 o 
 -12   5   5       20.99       14.44      3.35 o 
 -11   5   5       40.33       30.70      4.22 o 
 -10   5   5        8.45        5.61      2.49 o 
  -9   5   5        0.15        0.49      1.31 o 
  -8   5   5        1.74        1.73      1.16 o 
  -7   5   5      123.04      118.03      6.28 o 
  -6   5   5      210.78      208.55      6.28 o 
  -5   5   5      670.11      687.92     12.57 o 
  -4   5   5       61.00       63.44      2.85 o 
  -3   5   5        0.18        0.23      0.86 o 
  -2   5   5      605.18      585.90      9.43 o 
  -1   5   5       29.70       29.41      3.85 o 
   0   5   5        3.88        3.83      1.24 o 
   1   5   5       38.84       38.56      3.16 o 
   2   5   5      185.94      171.11      5.88 o 
   3   5   5      187.17      194.07      9.58 o 
   4   5   5        6.52        7.03      2.21 o 
   5   5   5        2.50        0.89      1.99 o 
   6   5   5      169.62      184.80      8.34 o 
   7   5   5      341.11      359.78     12.03 o 
   8   5   5        2.89        2.05      2.47 o 
   9   5   5        1.92        2.01      2.65 o 
 -11   6   5       10.03        6.74      2.74 o 
 -10   6   5        0.01        0.33      1.91 o 
  -9   6   5        1.04        2.71      1.60 o 
  -8   6   5       14.02       17.16      2.58 o 
  -7   6   5       44.89       49.13      3.68 o 
  -6   6   5      434.39      429.91     15.96 o 
  -5   6   5      273.03      280.09      7.61 o 
  -4   6   5      665.75      652.52     12.48 o 
  -3   6   5      124.93      122.86      8.65 o 
  -2   6   5      138.20      139.01      4.34 o 
  -1   6   5       49.36       49.49      2.95 o 
   0   6   5        8.26        9.69      1.72 o 
   1   6   5        1.14        0.46      1.33 o 
   2   6   5        3.45        3.37      1.80 o 
   3   6   5       45.81       41.13      3.63 o 
   4   6   5      191.58      211.86      8.67 o 
   5   6   5        3.89        1.26      2.00 o 
   6   6   5        4.78        4.73      2.38 o 
   7   6   5      131.63      144.90     11.46 o 
   8   6   5       42.59       44.07      5.35 o 
 -10   7   5        0.36       -0.70      2.43 o 
  -9   7   5      211.11      196.77      9.01 o 
  -8   7   5        0.16        2.61      2.51 o 
  -7   7   5       21.21       26.50      3.06 o 
  -6   7   5       59.72       57.72      6.17 o 
  -5   7   5       65.82       70.78      4.30 o 
  -4   7   5      107.93       99.56      5.25 o 
  -3   7   5      599.73      621.72     13.09 o 
  -2   7   5       77.76       74.27      5.27 o 
  -1   7   5      153.00      146.22      5.66 o 
   0   7   5        2.13        7.25      1.96 o 
   1   7   5        1.71        1.46      1.64 o 
   2   7   5        2.45        2.40      1.75 o 
   3   7   5      325.32      331.02      9.38 o 
   4   7   5       14.40       13.22      3.21 o 
   5   7   5       23.70       16.68      3.24 o 
   6   7   5        4.33        0.95      2.34 o 
   7   7   5       15.88       21.19      5.26 o 
  -9   8   5       48.00       31.96      6.57 o 
  -8   8   5      181.16      159.08     10.67 o 
  -7   8   5       12.79       19.47      3.66 o 
  -6   8   5        2.50        1.63      2.02 o 
  -5   8   5        2.60        1.39      1.99 o 
  -4   8   5       12.41       14.08      3.33 o 
  -3   8   5      137.56      133.81     10.64 o 
  -2   8   5       33.44       30.98      3.48 o 
  -1   8   5       36.99       35.65      4.41 o 
   0   8   5       54.72       49.44      8.06 o 
   1   8   5       11.32        8.16      2.17 o 
   2   8   5       26.30       21.71      3.18 o 
   3   8   5        2.12        1.34      1.94 o 
   4   8   5        9.78        8.36      2.90 o 
   5   8   5       11.79       14.40      6.63 o 
  -7   9   5       20.83       31.31      4.81 o 
  -6   9   5        0.06       -0.74      1.98 o 
  -5   9   5        0.19       -1.91      1.86 o 
  -4   9   5       30.09       29.98      4.69 o 
  -3   9   5        0.53       -1.66      1.98 o 
  -2   9   5        0.71        1.34      1.73 o 
  -1   9   5       93.11       96.32      5.48 o 
   0   9   5        5.06        3.61      2.08 o 
   1   9   5      186.36      187.16     13.70 o 
   2   9   5       34.60       37.41      4.08 o 
   3   9   5        4.06        2.46      2.26 o 
  -2  10   5        6.98        4.16      2.82 o 
  -1  10   5        6.50        3.09      3.00 o 
 -14   0   6      101.81       92.35     10.38 o 
 -13   0   6       18.86       13.46      4.93 o 
 -12   0   6        0.99       -2.61      2.37 o 
 -11   0   6        4.50        1.35      2.55 o 
 -10   0   6       13.05       11.58      3.72 o 
  -9   0   6       30.84       27.56      4.98 o 
  -8   0   6      169.14      187.66     10.55 o 
  -7   0   6      170.25      172.42      9.59 o 
  -6   0   6       65.48       64.20      3.64 o 
  -5   0   6       13.26       12.48      1.45 o 
  -4   0   6       86.95       87.31      6.34 o 
  -3   0   6      274.83      264.65      5.69 o 
  -2   0   6      757.92      904.62     14.83 o 
  -1   0   6      566.29      577.09      9.67 o 
   0   0   6       81.93       91.23      4.31 o 
   1   0   6       15.87       17.21      3.55 o 
   2   0   6     1243.48     1160.85     30.46 o 
   3   0   6       99.21       92.47      7.15 o 
   4   0   6      557.06      551.08     19.53 o 
   5   0   6       73.09       63.09      7.04 o 
   6   0   6       93.96       97.66      8.77 o 
   7   0   6       75.00       59.90      7.36 o 
   8   0   6      214.34      182.50     12.23 o 
   9   0   6       34.85       47.96      7.68 o 
 -14   1   6        7.36       11.94      3.49 o 
 -13   1   6        0.14        0.83      2.13 o 
 -12   1   6       26.66       21.70      3.76 o 
 -11   1   6       16.18       19.20      3.46 o 
 -10   1   6        7.96        7.14      2.39 o 
  -9   1   6      218.02      224.06      8.48 o 
  -8   1   6        2.51        3.90      4.40 o 
  -7   1   6      179.31      161.98      6.53 o 
  -6   1   6       17.03       16.01      1.51 o 
  -5   1   6      544.39      555.07      6.49 o 
  -4   1   6        0.25        0.62      0.56 o 
  -3   1   6      932.78     1029.31     10.94 o 
  -2   1   6      295.32      304.79      4.39 o 
  -1   1   6       65.65       53.95      2.14 o 
   0   1   6       28.48       25.36      2.13 o 
   1   1   6      272.30      245.81      6.27 o 
   2   1   6        3.34       -0.06      1.39 o 
   3   1   6       38.14       42.67      3.97 o 
   4   1   6       13.25       11.08      2.56 o 
   5   1   6        6.43        5.48      2.68 o 
   6   1   6       48.29       54.44      4.98 o 
   7   1   6      229.48      192.38     14.53 o 
   8   1   6       23.87       26.01      4.13 o 
   9   1   6       12.90       10.13      3.30 o 
 -13   2   6        4.98        1.84      2.24 o 
 -12   2   6       34.11       28.17      4.16 o 
 -11   2   6       18.76       17.35      3.41 o 
 -10   2   6       31.61       27.56      7.27 o 
  -9   2   6       25.81       26.76      4.65 o 
  -8   2   6      256.93      252.16     10.54 o 
  -7   2   6       24.20       26.90      2.03 o 
  -6   2   6        1.77        2.72      0.97 o 
  -5   2   6        3.88        4.24      1.09 o 
  -4   2   6      815.32      801.79      9.63 o 
  -3   2   6        9.65        7.22      1.15 o 
  -2   2   6      204.65      230.79      4.35 o 
  -1   2   6        4.85        4.96      0.96 o 
   0   2   6      139.15      160.69      3.77 o 
   1   2   6       40.43       48.35      2.66 o 
   2   2   6      422.40      376.64     13.49 o 
   3   2   6        1.74        3.70      4.79 o 
   4   2   6      548.83      535.22     19.67 o 
   5   2   6        9.94        9.91      3.06 o 
   6   2   6      137.09      119.85      6.74 o 
   7   2   6       13.34        9.74      3.02 o 
   8   2   6        9.77        4.25      2.56 o 
   9   2   6        0.16       -1.00      1.66 o 
 -13   3   6       23.62       23.48      5.31 o 
 -12   3   6       55.11       47.49      5.16 o 
 -11   3   6       25.72       18.87      4.19 o 
 -10   3   6       14.17       11.01      2.88 o 
  -9   3   6        7.26        6.01      2.76 o 
  -8   3   6      318.97      308.82      8.00 o 
  -7   3   6       54.51       60.99      2.90 o 
  -6   3   6       54.00       52.50      3.26 o 
  -5   3   6        0.02        0.39      0.91 o 
  -4   3   6      182.39      184.52      3.87 o 
  -3   3   6       42.92       42.53      3.00 o 
  -2   3   6        0.00       -0.08      0.77 o 
  -1   3   6      263.77      273.93      4.99 o 
   0   3   6        0.01        0.24      1.08 o 
   1   3   6      558.97      593.19     11.38 o 
   2   3   6       21.71       21.80      2.60 o 
   3   3   6        0.55        1.50      1.73 o 
   4   3   6      159.36      168.98     14.07 o 
   5   3   6      121.81      132.81      8.14 o 
   6   3   6       51.72       39.88      4.60 o 
   7   3   6       26.87       19.36      3.64 o 
   8   3   6        0.32        0.77      2.34 o 
   9   3   6        9.00        6.38      3.01 o 
 -13   4   6       11.61       14.90      3.62 o 
 -12   4   6       40.77       33.50      7.48 o 
 -11   4   6        4.86        2.52      2.25 o 
 -10   4   6      133.22      121.39      6.75 o 
  -9   4   6        0.15        0.21      1.32 o 
  -8   4   6        6.81        3.69      1.30 o 
  -7   4   6      200.87      217.48      5.45 o 
  -6   4   6      578.58      563.29     11.54 o 
  -5   4   6       15.03       19.92      2.14 o 
  -4   4   6       10.37       11.54      1.38 o 
  -3   4   6        0.42       -0.36      0.94 o 
  -2   4   6        8.02       13.50      1.70 o 
  -1   4   6       15.59       21.02      2.42 o 
   0   4   6        0.04       -0.39      1.16 o 
   1   4   6       11.77       17.15      2.46 o 
   2   4   6       25.09       15.92      4.81 o 
   3   4   6       43.67       38.24      4.09 o 
   4   4   6      226.54      241.75     10.06 o 
   5   4   6      421.27      408.88     12.60 o 
   6   4   6       17.42       12.78      3.21 o 
   7   4   6        1.67        1.01      2.23 o 
   8   4   6        0.31       -0.99      2.35 o 
 -12   5   6       34.50       33.14      4.56 o 
 -11   5   6        0.52        0.04      1.58 o 
 -10   5   6        0.16        0.70      1.94 o 
  -9   5   6        3.30        1.34      1.76 o 
  -8   5   6       58.01       56.12      3.90 o 
  -7   5   6      105.29      108.30      4.84 o 
  -6   5   6      375.56      368.25     10.47 o 
  -5   5   6      510.99      521.47     10.85 o 
  -4   5   6       46.05       45.54      3.32 o 
  -3   5   6      239.00      239.26      9.88 o 
  -2   5   6        5.68        4.72      1.32 o 
  -1   5   6      402.73      422.19      8.08 o 
   0   5   6        4.68        3.49      1.33 o 
   1   5   6       81.87       72.14      5.57 o 
   2   5   6        4.87        8.08      1.99 o 
   3   5   6        7.96        6.26      2.29 o 
   4   5   6        0.99        2.88      2.09 o 
   5   5   6        3.19        5.93      3.81 o 
   6   5   6        0.25        2.65      2.08 o 
   7   5   6      147.92      139.59     16.51 o 
   8   5   6        3.26        2.53      2.76 o 
 -11   6   6       14.50        6.05      3.15 o 
 -10   6   6        9.73        3.51      4.41 o 
  -9   6   6        0.07        0.59      1.94 o 
  -8   6   6       72.76       72.91      4.58 o 
  -7   6   6       24.46       24.44      2.96 o 
  -6   6   6      226.44      213.17      6.90 o 
  -5   6   6       79.05       78.85      7.14 o 
  -4   6   6      278.14      281.75      7.79 o 
  -3   6   6       65.45       64.14      3.33 o 
  -2   6   6       35.85       33.23      2.63 o 
  -1   6   6       62.67       64.51      3.41 o 
   0   6   6       30.78       34.61      2.84 o 
   1   6   6       27.76       22.37      2.87 o 
   2   6   6        3.74        3.03      1.80 o 
   3   6   6       16.78       18.42      3.11 o 
   4   6   6       87.85      104.39      6.69 o 
   5   6   6        1.45        1.01      2.14 o 
   6   6   6       64.96       61.28      9.19 o 
   7   6   6       27.35       29.97      4.67 o 
 -10   7   6        0.02        4.81      3.25 o 
  -9   7   6        5.89        3.25      1.96 o 
  -8   7   6       20.43       23.55      5.20 o 
  -7   7   6       10.48        6.73      2.09 o 
  -6   7   6       76.64       79.57      4.75 o 
  -5   7   6        0.20        1.35      1.45 o 
  -4   7   6       19.90       17.14      2.63 o 
  -3   7   6      297.10      308.57      9.82 o 
  -2   7   6       16.98       12.85      1.98 o 
  -1   7   6        1.75        1.39      1.19 o 
   0   7   6       15.93       16.88      2.58 o 
   1   7   6       60.16       56.82      4.34 o 
   2   7   6        0.20        0.29      1.69 o 
   3   7   6       48.06       46.27      4.25 o 
   4   7   6       28.41       28.38      4.21 o 
   5   7   6        0.32       -0.64      2.13 o 
   6   7   6        2.75        5.50      2.71 o 
  -8   8   6      140.52      137.96      8.24 o 
  -7   8   6       58.00       50.46      9.28 o 
  -6   8   6       12.51        6.69      2.82 o 
  -5   8   6       45.73       37.78      4.84 o 
  -4   8   6       41.50       40.00      8.30 o 
  -3   8   6        3.76        0.38      2.05 o 
  -2   8   6       17.57       14.82      2.63 o 
  -1   8   6       11.60       12.02      2.36 o 
   0   8   6        4.88        2.63      1.82 o 
   1   8   6        4.59        4.83      2.09 o 
   2   8   6      148.68      153.81      6.84 o 
   3   8   6        3.49        5.21      2.34 o 
   4   8   6       81.61       81.57      6.69 o 
  -6   9   6        3.11        2.84      2.50 o 
  -5   9   6        0.51       -0.83      2.21 o 
  -4   9   6        2.14        2.22      2.42 o 
  -3   9   6       22.02       24.72      4.26 o 
  -2   9   6        4.22        4.81      2.56 o 
  -1   9   6        0.23       -0.83      1.70 o 
   0   9   6        9.04        7.00      2.29 o 
   1   9   6      147.66      141.61      6.83 o 
 -13   1   7        3.51       -0.10      2.46 o 
 -12   1   7        0.75        1.71      2.23 o 
 -11   1   7        0.09        2.07      3.46 o 
 -10   1   7      186.85      186.86      8.24 o 
  -9   1   7       43.34       44.22      4.44 o 
  -8   1   7        1.50        0.27      1.12 o 
  -7   1   7        1.25        1.11      1.24 o 
  -6   1   7       43.34       42.36      4.27 o 
  -5   1   7      337.22      360.53      6.67 o 
  -4   1   7      167.75      170.80      3.78 o 
  -3   1   7      125.15      128.94      3.29 o 
  -2   1   7       28.37       26.80      2.07 o 
  -1   1   7        5.61        2.50      1.20 o 
   0   1   7        0.14        0.35      0.81 o 
   1   1   7       14.59       16.19      6.61 o 
   2   1   7      425.63      448.17     15.44 o 
   3   1   7      890.74      912.00     24.17 o 
   4   1   7       59.46       68.46      5.34 o 
   5   1   7       26.37       30.19      4.18 o 
   6   1   7        9.63        7.05      2.75 o 
   7   1   7       13.82       12.24      3.46 o 
   8   1   7        0.22        3.02      5.57 o 
 -13   2   7        0.34        1.93      2.38 o 
 -12   2   7       68.57       71.78      6.16 o 
 -11   2   7        0.49       -1.32      1.83 o 
 -10   2   7       44.80       57.71      6.92 o 
  -9   2   7       77.09       76.57      4.34 o 
  -8   2   7      321.70      333.34      8.41 o 
  -7   2   7       69.16       73.94      3.97 o 
  -6   2   7        7.17        4.79      1.79 o 
  -5   2   7       70.90       78.99      2.74 o 
  -4   2   7        4.87        9.49      1.26 o 
  -3   2   7      340.86      344.15      7.15 o 
  -2   2   7       24.46       28.54      1.89 o 
  -1   2   7       89.84       89.30      3.54 o 
   0   2   7       44.38       46.83      2.36 o 
   1   2   7        1.81        6.23      1.71 o 
   2   2   7      697.84      649.77     15.51 o 
   3   2   7      206.19      191.59      8.06 o 
   4   2   7      141.25      165.01      7.65 o 
   5   2   7      126.91      127.81      7.05 o 
   6   2   7       58.56       52.62      5.38 o 
   7   2   7        0.92        0.18      2.12 o 
   8   2   7        3.62        3.19      2.67 o 
 -13   3   7        0.40       -0.37      2.39 o 
 -12   3   7        0.06       -0.43      2.01 o 
 -11   3   7       63.11       61.98      5.57 o 
 -10   3   7        1.12        1.96      1.60 o 
  -9   3   7      252.55      259.91      7.72 o 
  -8   3   7      296.69      274.61      7.98 o 
  -7   3   7     1086.61     1085.94     14.92 o 
  -6   3   7      115.05      122.63      3.98 o 
  -5   3   7        0.04       -0.21      0.94 o 
  -4   3   7      438.05      435.30      7.76 o 
  -3   3   7       68.35       76.20      3.78 o 
  -2   3   7       24.47       23.95      2.56 o 
  -1   3   7       21.84       19.10      1.86 o 
   0   3   7       44.23       49.18      3.33 o 
   1   3   7      187.38      164.91      5.82 o 
   2   3   7       33.30       38.28      4.14 o 
   3   3   7       23.84       18.55      5.78 o 
   4   3   7      100.33       95.75      6.30 o 
   5   3   7      937.91      879.72     20.78 o 
   6   3   7       12.98       17.74      3.62 o 
   7   3   7        0.38        0.61      2.45 o 
   8   3   7        0.15       -0.33      2.60 o 
 -12   4   7       12.24        6.99      2.79 o 
 -11   4   7        0.24        0.68      1.72 o 
 -10   4   7       14.97       14.58      2.54 o 
  -9   4   7       44.09       45.60      3.72 o 
  -8   4   7       14.82       13.07      3.75 o 
  -7   4   7        3.05        4.07      1.38 o 
  -6   4   7     1015.96     1030.82     14.44 o 
  -5   4   7       22.14       16.93      2.33 o 
  -4   4   7        3.14        3.89      1.46 o 
  -3   4   7       99.46       97.91      4.20 o 
  -2   4   7       43.01       49.67      3.54 o 
  -1   4   7       47.33       53.15      3.06 o 
   0   4   7      102.39      121.07      4.32 o 
   1   4   7        8.33        4.63      1.90 o 
   2   4   7      116.45      108.59      5.34 o 
   3   4   7        1.36        0.58      1.82 o 
   4   4   7      209.04      203.86      8.90 o 
   5   4   7       82.40       86.13     13.63 o 
   6   4   7        0.44       -0.53      2.22 o 
   7   4   7        3.71        5.96      3.02 o 
 -11   5   7       34.22       25.40      6.68 o 
 -10   5   7       21.65       18.96      3.59 o 
  -9   5   7       27.54       23.10      3.89 o 
  -8   5   7       84.37       82.13      4.61 o 
  -7   5   7        3.07        3.36      1.62 o 
  -6   5   7        0.05        0.47      1.33 o 
  -5   5   7      949.75      995.61     17.04 o 
  -4   5   7       17.58       17.78      2.45 o 
  -3   5   7        4.78        2.60      1.38 o 
  -2   5   7       34.73       34.05      2.69 o 
  -1   5   7      326.32      297.94      6.94 o 
   0   5   7        3.64        4.18      1.95 o 
   1   5   7      221.15      229.04      8.70 o 
   2   5   7       11.78       15.33      3.22 o 
   3   5   7      118.07      107.08     15.58 o 
   4   5   7       21.64       28.35      4.26 o 
   5   5   7        5.32        1.83      2.20 o 
   6   5   7        0.93       -0.04      2.90 o 
 -10   6   7        0.37        1.17      2.18 o 
  -9   6   7      102.15       93.92      6.82 o 
  -8   6   7       30.44       26.08      3.18 o 
  -7   6   7       16.68       18.27      2.78 o 
  -6   6   7        0.13       -0.22      1.32 o 
  -5   6   7       68.52       69.86      4.65 o 
  -4   6   7       28.93       28.78      3.15 o 
  -3   6   7       16.13       17.33      2.62 o 
  -2   6   7       53.75       53.36      3.33 o 
  -1   6   7       45.39       45.62      3.89 o 
   0   6   7       19.35       19.74      2.86 o 
   1   6   7        1.57        2.22      1.73 o 
   2   6   7       38.61       40.11      4.07 o 
   3   6   7      165.40      151.86      7.84 o 
   4   6   7       17.45       15.36      6.13 o 
   5   6   7        9.28        6.79      2.71 o 
  -9   7   7       53.57       62.55      6.09 o 
  -8   7   7       13.79       11.14      2.51 o 
  -7   7   7        1.10        3.10      1.88 o 
  -6   7   7        0.20        0.40      1.60 o 
  -5   7   7       53.50       56.36      4.31 o 
  -4   7   7       13.00        5.15      1.91 o 
  -3   7   7      171.66      160.40      6.27 o 
  -2   7   7        0.05       -0.81      1.23 o 
  -1   7   7       16.17       12.55      2.07 o 
   0   7   7        0.03       -0.43      1.60 o 
   1   7   7       10.20        9.53      2.47 o 
   2   7   7       20.03       19.77      2.58 o 
   3   7   7        1.54        1.82      2.18 o 
   4   7   7        2.10        5.09      2.56 o 
  -7   8   7        0.75        0.56      2.28 o 
  -6   8   7        0.07        1.30      2.44 o 
  -5   8   7       20.02       18.92      8.72 o 
  -4   8   7       41.23       49.43      4.30 o 
  -3   8   7        0.79        1.13      1.67 o 
  -2   8   7       31.92       29.26      3.48 o 
  -1   8   7        5.75        1.47      1.88 o 
   0   8   7       14.55       18.23      3.00 o 
   1   8   7       35.39       41.46      5.68 o 
   2   8   7       17.76       26.01      3.63 o 
  -3   9   7        0.02        0.24      2.36 o 
  -2   9   7        7.34        6.98      3.09 o 
 -13   0   8       10.84       10.85      4.63 o 
 -12   0   8       30.33       33.57      7.04 o 
 -10   0   8      734.51      752.14     26.53 o 
  -9   0   8      130.94      134.39      9.91 o 
  -8   0   8       37.35       45.91      6.45 o 
  -7   0   8       21.79       25.80      5.25 o 
  -6   0   8      139.27      131.72      9.00 o 
  -5   0   8      208.01      197.48      6.88 o 
  -4   0   8      107.28      120.90      5.56 o 
  -3   0   8      259.67      263.48      9.76 o 
  -2   0   8      179.71      177.14      5.26 o 
  -1   0   8       97.66       86.08      3.88 o 
   0   0   8     1487.17     1469.51     26.55 o 
   1   0   8      144.55      138.70      9.44 o 
   2   0   8      626.51      602.85     21.69 o 
   3   0   8      421.19      391.39     17.15 o 
   4   0   8        1.10        2.52      3.28 o 
   5   0   8       26.09       23.89      5.51 o 
   6   0   8        5.48       13.25      4.66 o 
   7   0   8       16.72       11.58      4.87 o 
 -13   1   8        0.00       -2.79      1.86 o 
 -12   1   8       40.27       45.62      6.70 o 
 -11   1   8      128.48      131.06     11.96 o 
 -10   1   8       83.16       72.74      7.01 o 
  -9   1   8       99.47       99.83      4.84 o 
  -8   1   8       28.20       26.41      3.34 o 
  -7   1   8        0.56        1.79      1.37 o 
  -6   1   8      278.96      290.93      9.78 o 
  -5   1   8      267.17      279.06      6.14 o 
  -4   1   8       12.34       11.70      1.95 o 
  -3   1   8       55.20       51.67      2.45 o 
  -2   1   8       93.22       89.57      3.07 o 
  -1   1   8      686.68      656.99      9.32 o 
   0   1   8      346.61      359.32      6.67 o 
   1   1   8      864.79      847.56     27.03 o 
   2   1   8      129.57      148.68      7.27 o 
   3   1   8      657.70      636.30     16.27 o 
   4   1   8       31.25       36.96      4.55 o 
   5   1   8       15.42        7.89      2.82 o 
   6   1   8        4.15        1.52      2.29 o 
   7   1   8        7.38        0.11      2.48 o 
 -13   2   8       11.51        6.33      2.94 o 
 -12   2   8       75.73       71.00      6.31 o 
 -11   2   8        7.17       10.72      2.35 o 
 -10   2   8       46.74       47.18      3.95 o 
  -9   2   8       31.03       35.95      3.45 o 
  -8   2   8      543.30      540.56     11.63 o 
  -7   2   8       18.05       19.84      2.61 o 
  -6   2   8        5.92        3.28      1.93 o 
  -5   2   8       56.45       56.13      2.94 o 
  -4   2   8       83.48       91.17      3.09 o 
  -3   2   8        0.07        1.34      0.98 o 
  -2   2   8        1.18        2.38      1.06 o 
  -1   2   8       14.10       18.77      1.81 o 
   0   2   8       66.51       80.10      4.78 o 
   1   2   8       22.09       23.24      3.49 o 
   2   2   8       87.48       98.49      6.27 o 
   3   2   8      235.98      239.68      9.56 o 
   4   2   8       13.78       20.52      4.31 o 
   5   2   8        0.57        4.26      3.42 o 
   6   2   8        6.32        1.07      3.55 o 
   7   2   8       41.19       35.59      5.18 o 
 -12   3   8       29.99       32.67      4.25 o 
 -11   3   8       27.68       27.41      6.05 o 
 -10   3   8       19.81       17.32      2.74 o 
  -9   3   8       14.31       17.03      3.52 o 
  -8   3   8       27.49       22.65      2.85 o 
  -7   3   8      205.42      216.84      6.79 o 
  -6   3   8       22.52       23.09      2.28 o 
  -5   3   8       78.79       79.15      3.50 o 
  -4   3   8       11.10       13.05      1.78 o 
  -3   3   8        5.66        9.51      1.41 o 
  -2   3   8       56.70       63.05      2.83 o 
  -1   3   8      268.28      277.78      5.73 o 
   0   3   8       98.75       93.62      4.12 o 
   1   3   8       14.33       11.51      2.62 o 
   2   3   8       23.94       29.60      7.86 o 
   3   3   8       25.98       25.13      3.94 o 
   4   3   8        9.34       12.48      3.30 o 
   5   3   8        1.56       -0.78      1.95 o 
   6   3   8        0.97       -1.15      1.99 o 
 -12   4   8        1.85        2.65      1.89 o 
 -11   4   8        0.51        2.16      1.87 o 
 -10   4   8        0.25       -0.02      1.60 o 
  -9   4   8       23.27       26.09      3.17 o 
  -8   4   8       54.74       68.95      5.62 o 
  -7   4   8      202.79      203.62      6.64 o 
  -6   4   8        3.97        3.14      1.65 o 
  -5   4   8        0.01       -1.43      1.15 o 
  -4   4   8       10.20        5.94      1.74 o 
  -3   4   8       45.57       44.42      2.94 o 
  -2   4   8       20.91       23.45      4.56 o 
  -1   4   8       23.30       21.11      2.35 o 
   0   4   8       29.71       23.41      2.45 o 
   1   4   8       65.82       62.34      4.41 o 
   2   4   8       19.22       21.79      3.69 o 
   3   4   8       13.66       11.64      3.08 o 
   4   4   8       27.11       17.04      3.67 o 
   5   4   8       40.19       33.43      4.78 o 
   6   4   8        0.09        3.50      2.56 o 
 -11   5   8        5.60        4.03      2.76 o 
 -10   5   8       11.01       13.72      3.45 o 
  -9   5   8       49.88       42.14      5.73 o 
  -8   5   8        3.37        2.49      2.12 o 
  -7   5   8        0.95       -0.14      1.95 o 
  -6   5   8       39.65       48.55      4.53 o 
  -5   5   8      138.26      136.14      6.80 o 
  -4   5   8       21.27       30.52      3.22 o 
  -3   5   8        0.72        0.30      1.33 o 
  -2   5   8       15.52       17.01      2.18 o 
  -1   5   8      123.17      100.88      3.98 o 
   0   5   8       49.50       40.28      5.43 o 
   1   5   8        2.07        5.13      1.96 o 
   2   5   8       36.08       27.56      3.46 o 
   3   5   8       79.20       80.95      6.43 o 
   4   5   8        2.14        2.56      2.33 o 
   5   5   8        0.66       -1.74      2.17 o 
 -10   6   8       35.36       56.73      6.09 o 
  -9   6   8       15.51       17.74      3.79 o 
  -8   6   8       37.45       36.51      8.90 o 
  -7   6   8        1.86        1.68      1.60 o 
  -6   6   8        1.17        3.07      1.80 o 
  -5   6   8        0.99        0.63      1.53 o 
  -4   6   8       52.06       54.07      4.18 o 
  -3   6   8        1.11        2.21      1.67 o 
  -2   6   8        7.89        8.42      3.08 o 
  -1   6   8        8.00        9.11      1.95 o 
   0   6   8       75.14       70.04      4.17 o 
   1   6   8        1.43        0.31      1.65 o 
   2   6   8        0.92       -0.31      1.67 o 
   3   6   8        2.75        2.69      2.55 o 
   4   6   8       20.48       13.07      4.90 o 
  -8   7   8        0.04        0.42      1.83 o 
  -7   7   8       11.93       13.41      2.74 o 
  -6   7   8        6.86        3.08      2.22 o 
  -5   7   8        0.06        0.48      1.63 o 
  -4   7   8        4.82        3.09      1.92 o 
  -3   7   8       60.69       52.95      6.82 o 
  -2   7   8        8.11        4.06      1.93 o 
  -1   7   8       28.39       22.44      4.76 o 
   0   7   8        0.23       -0.50      1.67 o 
   1   7   8      168.78      176.14      7.26 o 
   2   7   8       41.80       41.72      4.34 o 
  -5   8   8        0.30        2.67      2.03 o 
  -4   8   8        0.07        0.71      1.76 o 
  -3   8   8        7.63        7.70      2.93 o 
  -2   8   8        5.59        6.98      2.83 o 
  -1   8   8        0.90        0.70      1.88 o 
   0   8   8       12.20        7.35      4.60 o 
 -12   1   9       30.50       31.15      4.83 o 
 -11   1   9        2.03        3.74      2.54 o 
 -10   1   9       55.97       54.40      5.50 o 
  -9   1   9      322.36      347.11     11.96 o 
  -8   1   9       52.65       61.13      5.41 o 
  -7   1   9        5.23        1.43      2.07 o 
  -6   1   9       23.09       29.91      3.88 o 
  -5   1   9        5.87        3.57      1.55 o 
  -4   1   9        0.25       -0.68      1.04 o 
  -3   1   9        2.74        2.82      1.30 o 
  -2   1   9       43.86       41.75      2.51 o 
  -1   1   9      106.42      102.38      3.55 o 
   0   1   9      145.17      143.62      4.81 o 
   1   1   9      638.87      659.31     24.51 o 
   2   1   9       99.11      102.48      6.68 o 
   3   1   9       82.59       75.70      6.12 o 
   4   1   9       45.38       43.36      9.48 o 
   5   1   9        0.20        0.10      3.20 o 
   6   1   9       11.03       12.58      3.63 o 
 -12   2   9       69.58       62.94      6.28 o 
 -11   2   9       59.83       59.44      4.71 o 
 -10   2   9      104.07      105.95      5.68 o 
  -9   2   9       95.88       96.00      6.38 o 
  -8   2   9       92.43      101.97      5.09 o 
  -7   2   9        4.95        4.54      1.76 o 
  -6   2   9       14.42       12.16      2.22 o 
  -5   2   9        0.49       -0.62      1.08 o 
  -4   2   9       68.21       65.46      4.24 o 
  -3   2   9       27.26       31.84      3.49 o 
  -2   2   9       62.83       73.05      3.16 o 
  -1   2   9       11.54       12.30      1.71 o 
   0   2   9      344.65      350.61      7.92 o 
   1   2   9      105.82      113.79      6.94 o 
   2   2   9       40.13       31.61      4.41 o 
   3   2   9       10.53        7.79      5.41 o 
   4   2   9       13.92       13.48      3.50 o 
   5   2   9       10.67        7.71      2.98 o 
 -11   3   9        4.53        6.53      2.31 o 
 -10   3   9        1.83        1.69      1.73 o 
  -9   3   9        0.03        0.33      1.53 o 
  -8   3   9       28.73       30.79      3.34 o 
  -7   3   9      544.90      551.46     12.00 o 
  -6   3   9       30.12       30.45      3.00 o 
  -5   3   9        4.78        3.62      1.51 o 
  -4   3   9       94.14       86.38      3.77 o 
  -3   3   9      541.17      523.87      9.73 o 
  -2   3   9      145.07      141.64      4.87 o 
  -1   3   9      129.00      142.06      5.00 o 
   0   3   9       38.70       44.96      3.32 o 
   1   3   9        0.93       -1.44      3.28 o 
   2   3   9        0.68        1.10      2.13 o 
   3   3   9        2.32        6.87      4.02 o 
   4   3   9        5.99        7.81      2.97 o 
   5   3   9       24.81       28.79      4.71 o 
 -11   4   9        3.18        2.98      3.33 o 
 -10   4   9       57.65       64.96      6.16 o 
  -9   4   9        1.75        3.20      2.23 o 
  -8   4   9        5.82        3.90      2.40 o 
  -7   4   9        0.82        2.61      2.06 o 
  -6   4   9       29.12       29.43      3.22 o 
  -5   4   9       34.78       34.77      2.91 o 
  -4   4   9        1.90        4.09      1.69 o 
  -3   4   9        9.09        3.06      1.65 o 
  -2   4   9       20.39       29.03      2.80 o 
  -1   4   9        7.73        8.43      1.91 o 
   0   4   9       94.34       95.06      4.64 o 
   1   4   9       80.86       79.61      5.16 o 
   2   4   9        1.49       -0.09      2.26 o 
   3   4   9        0.05       -0.65      2.16 o 
   4   4   9        0.82       -0.66      2.26 o 
 -10   5   9        0.67        0.35      2.79 o 
  -9   5   9       14.92       13.58      3.37 o 
  -8   5   9       56.66       60.12      5.96 o 
  -7   5   9       21.16       27.88      4.12 o 
  -6   5   9        0.34        2.36      1.75 o 
  -5   5   9       22.00       11.16      2.38 o 
  -4   5   9       25.73       23.84      3.07 o 
  -3   5   9       28.32       27.64      2.83 o 
  -2   5   9       46.24       43.92      3.36 o 
  -1   5   9       28.10       27.05      2.93 o 
   0   5   9       39.94       43.45      4.77 o 
   1   5   9        1.34        1.74      1.98 o 
   2   5   9        2.44        0.92      2.33 o 
   3   5   9      119.25      127.37     12.59 o 
  -8   6   9       40.89       37.57      5.05 o 
  -7   6   9        0.93       -0.62      1.78 o 
  -6   6   9        9.89       13.29      3.06 o 
  -5   6   9       22.23       22.33      8.76 o 
  -4   6   9        7.07        7.75      3.21 o 
  -3   6   9       31.26       34.48      3.80 o 
  -2   6   9       64.94       64.81      4.13 o 
  -1   6   9        0.17       -0.32      1.46 o 
   0   6   9       32.86       34.11      3.88 o 
   1   6   9        0.11        0.71      1.95 o 
   2   6   9       38.92       34.43      5.04 o 
  -6   7   9       29.19       31.46      4.34 o 
  -5   7   9        9.09       10.92      2.60 o 
  -4   7   9       14.07       14.90      2.95 o 
  -3   7   9        0.19       -1.68      1.65 o 
  -2   7   9       13.82        7.37      2.36 o 
  -1   7   9       13.70       10.70      2.25 o 
   0   7   9       26.16       20.89      3.28 o 
 -11   0  10      107.82      117.03     11.55 o 
 -10   0  10      224.31      247.73     15.22 o 
  -9   0  10      101.59      105.45     10.29 o 
  -8   0  10        3.89       11.20      4.43 o 
  -7   0  10       12.23       17.39      4.84 o 
  -6   0  10       53.38       48.93      6.68 o 
  -5   0  10        2.91        1.08      2.70 o 
  -4   0  10       66.67       69.11      6.52 o 
  -3   0  10        8.88        7.46      2.40 o 
  -2   0  10      155.76      156.99      7.18 o 
  -1   0  10        2.05       -1.69      1.76 o 
   0   0  10      343.38      334.89     16.15 o 
   1   0  10      161.66      135.48     10.47 o 
   2   0  10       19.90       26.47      6.27 o 
   3   0  10        2.88       -0.38      2.93 o 
   4   0  10       82.71       91.50     10.29 o 
 -11   1  10      119.26      139.23      8.77 o 
 -10   1  10        0.39        0.56      2.30 o 
  -9   1  10      134.18      144.12      7.89 o 
  -8   1  10        0.49        1.79      2.43 o 
  -7   1  10       50.23       48.95      5.60 o 
  -6   1  10       35.03       30.21      4.09 o 
  -5   1  10        2.27        1.18      3.27 o 
  -4   1  10        1.61        3.07      1.65 o 
  -3   1  10       11.01       10.54      2.39 o 
  -2   1  10       59.00       53.50      3.41 o 
  -1   1  10        1.36        2.01      1.53 o 
   0   1  10       33.02       44.07      9.87 o 
   1   1  10       52.84       48.01      5.29 o 
   2   1  10      112.61      113.98     17.17 o 
   3   1  10        5.16        7.10      3.10 o 
   4   1  10        1.37        2.51      2.50 o 
 -11   2  10        3.70        0.25      2.67 o 
 -10   2  10        6.79        8.20      2.98 o 
  -9   2  10       22.18       20.70      3.91 o 
  -8   2  10        0.24        0.24      2.05 o 
  -7   2  10       29.44       21.94      3.77 o 
  -6   2  10        7.78        7.33      2.55 o 
  -5   2  10       67.48       62.52      7.04 o 
  -4   2  10        0.02        0.98      1.49 o 
  -3   2  10      104.65      107.51      6.04 o 
  -2   2  10      503.59      510.58      9.86 o 
  -1   2  10        2.66        1.71      1.32 o 
   0   2  10        1.42        0.36      2.11 o 
   1   2  10       22.82       27.26      4.44 o 
   2   2  10        4.96        2.23      2.51 o 
   3   2  10        2.38       -1.34      3.18 o 
   4   2  10        6.38        6.18      3.64 o 
 -10   3  10       42.97       38.82      5.03 o 
  -9   3  10        2.81        5.36      3.30 o 
  -8   3  10       13.19       11.62      2.59 o 
  -7   3  10        4.67        2.35      1.71 o 
  -6   3  10        1.63        2.88      2.00 o 
  -5   3  10        0.01       -0.93      1.43 o 
  -4   3  10       19.87       26.13      3.19 o 
  -3   3  10        3.24        5.27      2.10 o 
  -2   3  10       36.69       41.39      5.13 o 
  -1   3  10      324.91      346.33      8.36 o 
   0   3  10       10.49        3.55      3.62 o 
   1   3  10       32.05       37.43      4.90 o 
   2   3  10       23.77       28.41      4.64 o 
   3   3  10        8.94       10.33      4.49 o 
  -9   4  10        0.99        0.37      2.43 o 
  -8   4  10       31.58       41.33      9.15 o 
  -7   4  10        0.65        1.28      2.13 o 
  -6   4  10        7.86        8.13      2.83 o 
  -5   4  10        1.03        0.99      1.58 o 
  -4   4  10        0.99        0.34      1.57 o 
  -3   4  10       30.50       27.25      4.09 o 
  -2   4  10      330.67      327.73      9.72 o 
  -1   4  10        9.29       14.52      2.43 o 
   0   4  10        1.97       -0.81      1.84 o 
   1   4  10        2.25        5.59      3.83 o 
   2   4  10       58.62       81.19     18.90 o 
  -8   5  10       40.68       47.37      5.59 o 
  -7   5  10       19.21       23.58      4.49 o 
  -6   5  10        0.13        0.57      1.50 o 
  -5   5  10       93.34      109.27      9.53 o 
  -4   5  10       57.02       53.63      4.50 o 
  -3   5  10       68.85       74.03      6.64 o 
  -2   5  10       16.11       13.05      2.61 o 
  -1   5  10        0.29       -0.95      1.46 o 
   0   5  10       10.17        7.30      2.57 o 
   1   5  10        0.87       -0.64      1.95 o 
  -6   6  10        1.30        3.68      2.11 o 
  -5   6  10       29.32       24.96      3.43 o 
  -4   6  10       25.72       28.30      3.09 o 
  -3   6  10       31.80       36.02      4.06 o 
  -2   6  10       30.26       28.83      5.04 o 
  -1   6  10        0.01       -1.61      1.93 o 
 -10   1  11        0.25        2.72      2.71 o 
  -9   1  11       97.74       83.96      6.89 o 
  -8   1  11       71.66       67.23      6.18 o 
  -7   1  11        1.98        4.41      2.46 o 
  -6   1  11       18.22       24.30      4.73 o 
  -5   1  11       96.78       87.56      6.66 o 
  -4   1  11        7.85        3.75      1.94 o 
  -3   1  11        7.85        4.84      2.19 o 
  -2   1  11        0.41        0.21      1.41 o 
  -1   1  11       75.14       88.32      4.56 o 
   0   1  11       50.60       56.19      5.77 o 
   1   1  11        0.52        0.96      2.44 o 
   2   1  11       16.15       13.40      3.89 o 
  -9   2  11        2.17        9.81      3.29 o 
  -8   2  11       13.72       10.66      3.23 o 
  -7   2  11        3.50        0.46      2.06 o 
  -6   2  11       95.32       91.24      9.06 o 
  -5   2  11       84.11       79.76      7.64 o 
  -4   2  11      141.88      140.24      7.31 o 
  -3   2  11        3.73        6.59      2.03 o 
  -2   2  11       64.22       63.48      3.94 o 
  -1   2  11       61.17       65.19      4.92 o 
   0   2  11       78.00      102.43      7.40 o 
   1   2  11        0.03        1.89      2.57 o 
  -9   3  11       41.24       44.01      8.21 o 
  -8   3  11        0.01        0.79      3.52 o 
  -7   3  11       13.78       21.40      5.89 o 
  -6   3  11        1.89        1.47      3.28 o 
  -5   3  11        1.00       -0.06      2.87 o 
  -4   3  11       40.19       31.64      4.44 o 
  -3   3  11       24.25       17.86      3.72 o 
  -2   3  11        8.70        6.92      2.34 o 
  -1   3  11       32.86       22.14      3.33 o 
   0   3  11      132.35      168.77      9.23 o 
   1   3  11       17.37       14.50      3.81 o 
  -7   4  11        0.80        1.28      2.40 o 
  -6   4  11        4.15        3.51      6.92 o 
  -5   4  11      164.50      168.96      8.53 o 
  -4   4  11      294.19      321.44      9.79 o 
  -3   4  11        3.56        4.12      2.10 o 
  -2   4  11       10.81        9.90      2.61 o 
  -1   4  11       29.47       29.58      3.33 o 
  -4   5  11       31.67       41.89      4.42 o 
  -3   5  11       86.46       93.89      6.02 o 
  -7   0  12      191.55      178.22     12.69 o 
  -6   0  12       65.88       76.75      9.21 o 
  -5   0  12        0.00        2.23      3.37 o 
  -4   0  12       15.40        9.62      4.19 o 
  -3   0  12       44.43       42.42      7.01 o 
  -2   0  12      143.14      165.92      8.56 o 
  -1   0  12        0.07       -3.43      3.75 o 
  -7   1  12       19.14       24.01      4.27 o 
  -6   1  12       11.24        9.26      3.49 o 
  -5   1  12       13.25       12.18      3.23 o 
  -4   1  12        0.00        1.13      2.20 o 
  -3   1  12       52.26       61.85      4.76 o 
  -2   1  12       83.34       94.56      5.44 o 
  -6   2  12        4.85       -0.51      3.30 o 
  -5   2  12        2.74       -0.21      2.96 o 
  -4   2  12       26.34       13.08      4.84 o 
  -3   2  12        5.77        2.32      2.80 o 
  -2   2  12       46.57       38.84      4.37 o 
                                                 
